# Supplementary material for: Myopathy associated LDB3 mutation causes Z-disc disassembly and protein aggregation through PKCα and TSC2-mTOR downregulation
Source: Commun Biol. 2021 Mar 19;4:355. doi: 10.1038/s42003-021-01864-1 (PMC7979776; doi:10.1038/s42003-021-01864-1)
Supplement: Supplementary file 4 — Supplementary Data 1 [file 42003_2021_1864_MOESM4_ESM.xlsx]

## Sheet: Fig. 1c
	LDB3-LDEX10/BETA-ACTIN			LDB3-S/BETA-ACTIN					Repeat 1	LDB3-LDEX10	LDB3-S		Repeat 2	LDB3-LDEX10	LDB3-S	Graph plot	Repeat 3	LDB3-LDEX10	LDB3-S
	Ldb3+/+	Ldb3Ala165Val/+
Repeat 1	1	0.971277		1	0.905194				Unpaired t test				Unpaired t test				Unpaired t test
	1.01134	0.909522		0.980073	0.706319				P value	0.8525	0.1447		P value	0.9899	0.2699		P value	0.8264	0.8735
	1.0248	1.09642		0.902892	0.784228				P value summary	ns	ns		P value summary	ns	ns		P value summary	ns	ns
	0.915706	1.01053		0.784408	0.839009				Significantly different (P < 0.05)?	No	No		Significantly different (P < 0.05)?	No	No		Significantly different (P < 0.05)?	No	No
									One- or two-tailed P value?	Two-tailed	Two-tailed		One- or two-tailed P value?	Two-tailed	Two-tailed		One- or two-tailed P value?	Two-tailed	Two-tailed
Repeat 2	1	0.870212		1	0.744982				t, df	t=0.1941, df=6	t=1.676, df=6		t, df	t=0.01322, df=6	t=1.215, df=6		t, df	t=0.2291, df=6	t=0.1661, df=6
	1.00211	0.878159		1.11265	1.07933
	0.835417	1.03416		1.05325	0.720356				How big is the difference?				How big is the difference?				How big is the difference?
	1.0726	1.13187		0.765528	0.843724				Mean of Ldb3+/+	0.988	0.9168		Mean of Ldb3+/+	0.9775	0.9829		Mean of Ldb3+/+	1.048	0.939
									Mean of Ldb3Ala165Val/+	0.9969	0.8087		Mean of Ldb3Ala165Val/+	0.9786	0.8471		Mean of Ldb3Ala165Val/+	1.023	0.9289
Repeat 3	1	1.05		1	1				Difference between means ± SEM	0.008972 ± 0.04623	-0.1082 ± 0.06452		Difference between means ± SEM	0.001071 ± 0.08101	-0.1358 ± 0.1117		Difference between means ± SEM	-0.02500 ± 0.1091	-0.01016 ± 0.06119
	1.35	1.01		0.813008	0.837398				95% confidence interval	-0.1042 to 0.1221	-0.2660 to 0.04972		95% confidence interval	-0.1972 to 0.1993	-0.4091 to 0.1376		95% confidence interval	-0.2921 to 0.2421	-0.1599 to 0.1396
	0.86	1.08		0.96748	0.869919				R squared (eta squared)	0.006238	0.3189		R squared (eta squared)	2.915e-05	0.1975		R squared (eta squared)	0.008669	0.004576
	0.98	0.95		0.97561	1.00813
									F test to compare variances				F test to compare variances				F test to compare variances
									F, DFn, Dfd	2.528, 3, 3	1.344, 3, 3		F, DFn, Dfd	1.596, 3, 3	1.160, 3, 3		F, DFn, Dfd	14.09, 3, 3	1.066, 3, 3
									P value	0.4663	0.8137		P value	0.7104	0.9057		P value	0.0568	0.9593
									P value summary	ns	ns		P value summary	ns	ns		P value summary	ns	ns
									Significantly different (P < 0.05)?	No	No		Significantly different (P < 0.05)?	No	No		Significantly different (P < 0.05)?	No	No
Data in Fig.1C is highlighted									Data analyzed				Data analyzed				Data analyzed
									Sample size, Ldb3+/+	4	4		Sample size, Ldb3+/+	4	4		Sample size, Ldb3+/+	4	4
									Sample size, Ldb3Ala165Val/+	4	4		Sample size, Ldb3Ala165Val/+	4	4		Sample size, Ldb3Ala165Val/+	4	4
