# Supplementary material for: Myopathy associated LDB3 mutation causes Z-disc disassembly and protein aggregation through PKCα and TSC2-mTOR downregulation
Source: Commun Biol. 2021 Mar 19;4:355. doi: 10.1038/s42003-021-01864-1 (PMC7979776; doi:10.1038/s42003-021-01864-1)
Supplement: Supplementary file 5 — Supplementary Data 2 [file 42003_2021_1864_MOESM5_ESM.xlsx]

## Sheet: Fig. 1d
Grip strength g/g	3 months			6 months			9 months			Graph plot					Ldb3+/+												Ldb3Ala165Val/+
	Ldb3+/+	Ldb3Ala165Val/+		Ldb3+/+	Ldb3Ala165Val/+		Ldb3+/+	Ldb3Ala165Val/+		3 months	10.92	9.97	9.52	10.84	9.54	12.17	10.25	11.77	11.31		10.08	8.1	10.65	8.29	8.45	8.24	8.17	8.46	8.89	8.12	8.97	11.12	11.54
	10.92	10.08		11.11	9.27		7.16	6.71		6 months	11.11	9.76	9.28	11.09	12.31	10.69	9.75	9.63	10.8	9.36	9.27	5.26	7.38	6.28	6.08	5.42	6.52	7.17	5.68	8.07	7.82	7.58
	9.97	8.1		9.76	5.26		6.3	6.45		9 months	7.16	6.3	8.65	8.63	9.06	7.71	8.69	7			6.71	6.45	6.16	6.62	7.22	7.58	6.03	5.2	6	6.92
	9.52	10.65		9.28	7.38		8.65	6.16
	10.84	8.29		11.09	6.28		8.63	6.62
	9.54	8.45		12.31	6.08		9.06	7.22
	12.17	8.24		10.69	5.42		7.71	7.58
	10.25	8.17		9.75	6.52		8.69	6.03
	11.77	8.46		9.63	7.17		7	5.2
	11.31	8.89		10.8	5.68			6
		8.12		9.36	8.07			6.92
		8.97			7.82
		11.12			7.58
		11.54
Table Analyzed	All ages - Ldb3+/+ : Ldb3Ala165Val/+
Two-way ANOVA	Ordinary
Alpha	0.05
Source of Variation	% of total variation	P value	P value summary	Significant?
Interaction	6.48	0.0029	**	Yes
age	32.81	<0.0001	****	Yes
genotype	31.58	<0.0001	****	Yes
ANOVA table	SS (Type III)	DF	MS	F (DFn, DFd)	P value
Interaction	14.32	2	7.158	F (2, 56) = 6.498	P=0.0029
age	72.48	2	36.24	F (2, 56) = 32.90	P<0.0001
genotype	69.77	1	69.77	F (1, 56) = 63.33	P<0.0001
Residual	61.69	56	1.102
Difference between column means
Predicted (LS) mean of Ldb3+/+	9.659
Predicted (LS) mean of Ldb3Ala165Val/+	7.509
Difference between predicted means	2.15
SE of difference	0.2702
95% CI of difference	1.609 to 2.691
Data summary
Number of columns (genotype)	2
Number of rows (age)	3
Number of values	62
Compare each cell mean with the other cell mean in that row
Number of families	1
Number of comparisons per family	3
Alpha	0.05
Bonferroni's multiple comparisons test	Predicted (LS) mean diff.	95.00% CI of diff.	Significant?	Summary	Adjusted P Value
Ldb3+/+ : Ldb3Ala165Val/+
3 months	1.539	0.4156 to 2.662	Yes	**	0.004
6 months	3.501	2.391 to 4.610	Yes	****	<0.0001
9 months	1.411	0.1823 to 2.640	Yes	*	0.0191
Test details	Predicted (LS) mean 1	Predicted (LS) mean 2	Predicted (LS) mean diff.	SE of diff.	N1	N2	t	DF
Ldb3+/+ : Ldb3Ala165Val/+
3 months	10.7	9.16	1.539	0.4551	9	13	3.381	56
6 months	10.38	6.878	3.501	0.4494	10	12	7.789	56
9 months	7.9	6.489	1.411	0.4979	8	10	2.834	56
