# Supplementary material for: Myopathy associated LDB3 mutation causes Z-disc disassembly and protein aggregation through PKCα and TSC2-mTOR downregulation
Source: Commun Biol. 2021 Mar 19;4:355. doi: 10.1038/s42003-021-01864-1 (PMC7979776; doi:10.1038/s42003-021-01864-1)
Supplement: Supplementary file 6 — Supplementary Data 3 [file 42003_2021_1864_MOESM6_ESM.xlsx]

## Sheet: Fig. 1e
Isometric force (EDL) mN/mm2										Graph plot
Stimulation frequency	Ldb3+/+	Ldb3+/+	Ldb3+/+		Ldb3Ala165Val/+	Ldb3Ala165Val/+	Ldb3Ala165Val/+	Ldb3Ala165Val/+			Ldb3+/+	Ldb3+/+	Ldb3+/+	Ldb3Ala165Val/+	Ldb3Ala165Val/+	Ldb3Ala165Val/+	Ldb3Ala165Val/+
1 Hz	47.5577	30.51	29.3599		18.4913	25.151	18.8361	25.8942		20	48.6532	32.7371	31.33	20.7003	27.2741	21.0385	29.4196
20 Hz	48.6532	32.7371	31.33		20.7003	27.2741	21.0385	29.4196		40	67.402	49.1642	50.4232	32.0672	39.3774	32.3672	47.2037
40 Hz	67.402	49.1642	50.4232		32.0672	39.3774	32.3672	47.2037		60	127.531	91.4665	106.209	67.4853	79.8766	70.7327	99.7214
60 Hz	127.531	91.4665	106.209		67.4853	79.8766	70.7327	99.7214		80	166.501	144.709	146.06	103.925	125.501	109.147	132.444
80 Hz	166.501	144.709	146.06		103.925	125.501	109.147	132.444		100	183.549	166.048	165.799	121.458	143.753	124.785	146.532
100 Hz	183.549	166.048	165.799		121.458	143.753	124.785	146.532		120	190.852	175.644	177.073	130.983	151.734	132.57	152.372
120 Hz	190.852	175.644	177.073		130.983	151.734	132.57	152.372		140	193.813	180.274	183.497	135.909	156.75	136.076	154.418
140 Hz	193.813	180.274	183.497		135.909	156.75	136.076	154.418		160	193.483	182.363	186.214	139.182	158.534	138.4	154.905
160 Hz	193.483	182.363	186.214		139.182	158.534	138.4	154.905		180	190.301	182.649	184.055	141.648	159.861	139.351	154.247
180 Hz	190.301	182.649	184.055		141.648	159.861	139.351	154.247
200 Hz	185.032	180.963	184.443		142.281	159.619	138.873	152.805
230 Hz	182.657	179.337	184.035		143.541	159.072	138.785	151.445
250 Hz	180.407	177.284	182.329		142.977	157.699	138.003	148.713
Bonferroni's multiple comparisons test	Mean Diff.	95.00% CI of diff.	Significant?	Summary	Adjusted P Value
Ldb3+/+ : Ldb3Ala165Val/+
20 Hz	12.97	-37.62 to 63.55	No	ns	>0.9999
40 Hz	17.91	-24.86 to 60.68	No	ns	0.6281
60 Hz	28.95	-43.35 to 101.2	No	ns	0.8008
80 Hz	34.67	-12.46 to 81.80	No	ns	0.1619
100 Hz	37.67	-3.161 to 78.49	No	ns	0.0696
120 Hz	39.27	3.851 to 74.70	Yes	*	0.0322
140 Hz	40.07	7.239 to 72.91	Yes	*	0.0214
160 Hz	39.6	9.840 to 69.36	Yes	*	0.0152
180 Hz	36.89	8.226 to 65.56	Yes	*	0.0191
Table Analyzed	EDL-FF
Two-way RM ANOVA	Matching: Stacked
Assume sphericity?	No
Alpha	0.05
Source of Variation	% of total variation	P value	P value summary	Significant?	Geisser-Greenhouse's epsilon
frequency x genotype	0.7628	<0.0001	****	Yes
frequency	88.2	<0.0001	****	Yes	0.2435
genotype	8.687	0.0082	**	Yes
Subject	2.422	<0.0001	****	Yes
ANOVA table	SS	DF	MS	F (DFn, DFd)	P value
frequency x genotype	1387	8	173.4	F (8, 40) = 8.828	P<0.0001
frequency	160410	8	20051	F (1.948, 9.739) = 1021	P<0.0001
genotype	15798	1	15798	F (1, 5) = 17.93	P=0.0082
Subject	4405	5	881	F (5, 40) = 44.86	P<0.0001
Residual	785.6	40	19.64
Difference between column means
Mean of Ldb3+/+	140.7
Mean of Ldb3Ala165Val/+	108.7
Difference between means	32
SE of difference	7.557
95% CI of difference	12.57 to 51.42
Data summary
Number of columns (genotype)	2
Number of rows (frequency)	9
Number of subjects (Subject)	7
Number of missing values	0
Compare each cell mean with the other cell mean in that row
Number of families	1
Number of comparisons per family	9
Alpha	0.05
Bonferroni's multiple comparisons test	Mean Diff.	95.00% CI of diff.	Significant?	Summary	Adjusted P Value
Ldb3+/+ : Ldb3Ala165Val/+
20	12.97	-37.62 to 63.55	No	ns	>0.9999
40	17.91	-24.86 to 60.68	No	ns	0.6281
60	28.95	-43.35 to 101.2	No	ns	0.8008
80	34.67	-12.46 to 81.80	No	ns	0.1619
100	37.67	-3.161 to 78.49	No	ns	0.0696
120	39.27	3.851 to 74.70	Yes	*	0.0322
140	40.07	7.239 to 72.91	Yes	*	0.0214
160	39.6	9.840 to 69.36	Yes	*	0.0152
180	36.89	8.226 to 65.56	Yes	*	0.0191
Test details	Mean 1	Mean 2	Mean Diff.	SE of diff.	N1	N2	t	DF
Ldb3+/+ : Ldb3Ala165Val/+
20	37.57	24.61	12.97	5.976	3	4	2.17	2.636
40	55.66	37.75	17.91	6.882	3	4	2.602	3.438
60	108.4	79.45	28.95	12.73	3	4	2.274	3.795
80	152.4	117.8	34.67	9.736	3	4	3.561	4.698
100	171.8	134.1	37.67	8.702	3	4	4.329	4.936
120	181.2	141.9	39.27	7.609	3	4	5.162	4.999
140	185.9	145.8	40.07	6.992	3	4	5.731	4.929
160	187.4	147.8	39.6	6.163	3	4	6.425	4.716
180	185.7	148.8	36.89	5.468	3	4	6.747	4.192
