# Supplementary material for: Myopathy associated LDB3 mutation causes Z-disc disassembly and protein aggregation through PKCα and TSC2-mTOR downregulation
Source: Commun Biol. 2021 Mar 19;4:355. doi: 10.1038/s42003-021-01864-1 (PMC7979776; doi:10.1038/s42003-021-01864-1)
Supplement: Supplementary file 7 — Supplementary Data 4 [file 42003_2021_1864_MOESM7_ESM.xlsx]

## Sheet: Fig. 1f
Holding impulse (N*S)	Graph plot
	Ldb3+/+	Ldb3Ala165Val/+
	103.579	29.3729
	60.0167	34.186
	100.146	33.5623
	103.193	41.8871
	76.0466	23.4026
	73.5754	9.94002
	49.0038	45.5127
		44.938
		29.3905
Table Analyzed	Holding impulse N *s 9 month old mice
	A165V
	vs.
	WT
Unpaired t test
P value	<0.0001
P value summary	****
Significantly different (P < 0.05)?	Yes
One- or two-tailed P value?	Two-tailed
t, df	t=5.717, df=14
How big is the difference?
Ldb3+/+	80.79
Ldb3Ala165Val/+	32.47
Difference between means ± SEM	48.33 ± 8.454
95% confidence interval	66.46 to 30.20
R squared (eta squared)	0.7001
F test to compare variances
F, DFn, Dfd	3.780, 6, 8
P value	0.0871
P value summary	ns
Significantly different (P < 0.05)?	No
Data analyzed
Sample size, column A	7
Sample size, column B	9
