# Supplementary material for: Myopathy associated LDB3 mutation causes Z-disc disassembly and protein aggregation through PKCα and TSC2-mTOR downregulation
Source: Commun Biol. 2021 Mar 19;4:355. doi: 10.1038/s42003-021-01864-1 (PMC7979776; doi:10.1038/s42003-021-01864-1)
Supplement: Supplementary file 8 — Supplementary Data 5 [file 42003_2021_1864_MOESM8_ESM.xlsx]

## Sheet: Fig. 2h-i
		LC3-IIA/B/GAPDH
		Ldb3+/+		Ldb3Ala165Val/+				GRAPH PLOT Fig. 2h:	Mean of all 3 replicates of each sample
Repeat 1		PBS	COLCHICINE	PBS	COLCHICINE			LC3A/B-II/GAPDH		PBS			Colchicine
		1	4.98376	1.84278	9.3476				Ldb3+/+	1	1.33467	1.4466	5.068	4.74608	3.98785
		1.3436	4.8024	1.40794	11.8899				Ldb3Ala165Val/+	2.612	1.67944	1.72624	9.266	10.1136	11.9591
		1.22191	4.12761	1.49604	11.6018
	Mean	1.1885	4.63792	1.58225	10.9464
Repeat 2		1	5.45574	2.39406	10.4186			GRAPH PLOT Fig. 2i		Repeat 1	Repeat 2	Repeat 3
		1.44765	5.37968	1.73002	9.05144			LC3A/B-II FLUX	Ldb3+/+	3.44942	3.6726	2.89873
		1.60454	4.23457	1.57787	11.0449			COLCHICINE MINUS PBS average value	Ldb3Ala165Val/+	9.36417	8.27101	7.6857
	Mean	1.35073	5.02333	1.90065	10.1717
Repeat 3		1	4.76479	3.60011	8.03229			GRAPH PLOT Fig. 2h:	Mean of all 3 replicates of each sample
		1.21276	4.05615	1.90035	9.39931					PBS			Colchicine
		1.51336	3.60138	2.10481	13.2308			Sequestosome 1/GAPDH	Ldb3+/+	1	1.566	1.638	3.739	4.379	3.063
	Mean	1.24204	4.14077	2.53509	10.2208				Ldb3Ala165Val/+	1.954	3.393	2.194	9.493	8.206	9.611
								GRAPH PLOT Fig. 2i		Repeat 1	Repeat 2	Repeat 3
								Sequestosome 1 (p62) FLUX	Ldb3+/+	2.12163	3.03328	1.82206
		Sequestosome 1 (p62)/GAPDH						COLCHICINE MINUS PBS average value	Ldb3Ala165Val/+	6.80592	6.95706	6.00543
		Ldb3+/+		Ldb3Ala165Val/+
Repeat 1		PBS	COLCHICINE	PBS	COLCHICINE
		1	3.44466	2.26446	9.83971			GRAPH PLOT Fig. 2h: LC3-A/B-II/GAPDH DATA
		1.33584	3.83154	3.82113	8.82937			Two-way ANOVA	Ordinary									Two-way ANOVA	Ordinary
		1.44066	2.86519	2.45095	10.2852			Alpha	0.05									Alpha	0.05
	Mean	1.25883	3.38046	2.84551	9.65143
								Source of Variation	% of total variation	P value	P value summary	Significant?						Source of Variation	% of total variation	P value	P value summary	Significant?
Repeat 2		1	4.4815	1.89063	10.2245			Interaction	12.1	0.0005	***	Yes						Interaction	12.59	0.0005	***	Yes
		1.39808	5.29897	3.37156	8.31554			genotype	20.21	<0.0001	****	Yes						genotype	29.15	<0.0001	****	Yes
		1.58298	3.30044	2.05412	9.64748			treatment	64.55	<0.0001	****	Yes						treatment	55.02	<0.0001	****	Yes
	Mean	1.32702	4.3603	2.43877	9.39583
								ANOVA table	SS	DF	MS	F (DFn, DFd)	P value					ANOVA table	SS	DF	MS	F (DFn, DFd)	P value
Repeat 3		1	3.29142	1.70701	8.41482			Interaction	19.51	1	19.51	F (1, 8) = 30.80	P=0.0005					Interaction	13.64	1	13.64	F (1, 8) = 31.05	P=0.0005
		1.96379	4.00777	2.98662	7.47316			genotype	32.58	1	32.58	F (1, 8) = 51.43	P<0.0001					genotype	31.58	1	31.58	F (1, 8) = 71.89	P<0.0001
		1.89159	3.02236	2.07716	8.89909			treatment	104.1	1	104.1	F (1, 8) = 164.3	P<0.0001					treatment	59.61	1	59.61	F (1, 8) = 135.7	P<0.0001
	Mean	1.61846	3.44052	2.25693	8.26236			Residual	5.068	8	0.6335							Residual	3.514	8	0.4392
								Alpha	0.05									Alpha	0.05
								Bonferroni's multiple comparisons test	Mean Diff.	95.00% CI of diff.	Significant?	Summary	Adjusted P Value					Bonferroni's multiple comparisons test	Mean Diff.	95.00% CI of diff.	Significant?	Summary	Adjusted P Value
								Colchicine - PBS										Colchicine - PBS
								Ldb3+/+	3.34	1.552 to 5.128	Yes	**	0.0018					Ldb3+/+	2.326	0.8368 to 3.815	Yes	**	0.0052
								Ldb3Ala165Val/+	8.44	6.652 to 10.23	Yes	****	<0.0001					Ldb3Ala165Val/+	6.59	5.101 to 8.079	Yes	****	<0.0001
								Test details	Mean 1	Mean 2	Mean Diff.	SE of diff.	N1	N2	t	DF		Test details	Mean 1	Mean 2	Mean Diff.	SE of diff.	N1	N2	t	DF
								PBS - Colchicine										Colchicine - PBS
								Ldb3+/+	4.601	1.26	3.34	0.6499	3	3	5.14	8		Ldb3+/+	3.727	1.401	2.326	0.5411	3	3	4.298	8
								Ldb3Ala165Val/+	10.45	2.006	8.44	0.6499	3	3	12.99	8		Ldb3Ala165Val/+	9.103	2.514	6.59	0.5411	3	3	12.18	8
								GRAPH PLOT Fig. 2i: LC3-A/B-II flux DATA										GRAPH PLOT Fig. 2i: Sequestosome 1 flux DATA
								Unpaired t test
								P value	0.0007									Unpaired t test
								P value summary	***									P value	0.0008
								Significantly different (P < 0.05)?	Yes									P value summary	***
								One- or two-tailed P value?	Two-tailed									Significantly different (P < 0.05)?	Yes
								t, df	t=9.395, df=4									One- or two-tailed P value?	Two-tailed
																		t, df	t=9.093, df=4
								How big is the difference?
								Mean of Ldb3+/+	3.34									How big is the difference?
								Mean of Ldb3Ala165Val/+	8.44									Mean of column A	2.326
								Difference between means (B - A) ± SEM	5.100 ± 0.5428									Mean of column B	6.589
								95% confidence interval	3.593 to 6.607									Difference between means (B - A) ± SEM	4.264 ± 0.4689
								R squared (eta squared)	0.9566									95% confidence interval	2.962 to 5.565
																		R squared (eta squared)	0.9539
								F test to compare variances
								F, DFn, Dfd	4.573, 2, 2									F test to compare variances
								P value	0.3589									F, DFn, Dfd	1.519, 2, 2
								P value summary	ns									P value	0.7939
								Significantly different (P < 0.05)?	No									P value summary	ns
																		Significantly different (P < 0.05)?	No
								Data analyzed
								Sample size, Ldb3+/+	3									Data analyzed
								Sample size, Ldb3Ala165Val/+	3									Sample size, column A	3
																		Sample size, column B	3
