# Supplementary material for: Myopathy associated LDB3 mutation causes Z-disc disassembly and protein aggregation through PKCα and TSC2-mTOR downregulation
Source: Commun Biol. 2021 Mar 19;4:355. doi: 10.1038/s42003-021-01864-1 (PMC7979776; doi:10.1038/s42003-021-01864-1)
Supplement: Supplementary file 9 — Supplementary Data 6 [file 42003_2021_1864_MOESM9_ESM.xlsx]

## Sheet: Fig. 6a
Antibody	Antibody Name	Gene Name	Validation Status	Log2_LDB3+/+_4mo_1	Log2_LDB3+/+_4mo_2	Log2_LDB3+/+_4mo_3	Log2_LDB3+/+_4mo_4	Log2_LDB3+/+_4mo_5	Log2_Ldb3Ala165Val/+_4mo_1	Log2_Ldb3Ala165Val/+_4mo_2	Log2_Ldb3Ala165Val/+_4mo_3	Log2_Ldb3Ala165Val/+_4mo_4	Log2_Ldb3Ala165Val/+_Hz_4mo_5	Log2_Mean_LDB3+/+_4mos	Log2_Mean_Ldb3Ala165Val/+_4mos	Linear_Fold_Change_Ldb3Ala165Val/+_4mos_vs_LDB3+/+_4mos	Welch_Modified_Ttest_uncorrectedP	Welch_Modified_Ttest_correctedP		Heatmap data	Antibody Name	Antibody Origin	Gene Name	Validation Status	Log2_LDB3+/+_4mo_1	Log2_LDB3+/+_4mo_2	Log2_LDB3+/+_4mo_3	Log2_LDB3+/+_4mo_4	Log2_LDB3+/+_4mo_5	Log2_Ldb3Ala165Val/+_4mo_1	Log2_Ldb3Ala165Val/+_4mo_2	Log2_Ldb3Ala165Val/+_4mo_3	Log2_Ldb3Ala165Val/+_4mo_4	Log2_Ldb3Ala165Val/+_Hz_4mo_5	Log2_Mean_LDB3+/+_4mos	Log2_Mean_Ldb3Ala165Val/+_4mos	Linear_Fold_Change_Ldb3Ala165Val/+_4mos_vs_LDB3+/+_4mos	Welch_Modified_Ttest_uncorrectedP	Welch_Modified_Ttest_correctedP
A1	14-3-3-beta	YWHAB	V	-0.0914443	0.0547773	0.0193545	0.0765664	-0.024572	0.127576	-0.0269688	-0.0374386	-0.0343656	0.0969913	0.00693637	0.0251589	1.01271	0.707439	0.837439			PKCa	R	PRKCA	V	0.0761899	0.662423	0.476854	0.880702	0.518592	-0.505568	-0.509402	-0.19665	-0.0770731	-0.139772	0.522952	-0.285693	-1.75157	0.00144096	0.0534762
A2	14-3-3-zeta	YWHAZ	V	0.0615748	-0.243527	-0.00536406	-0.0248885	-0.0546525	0.29217	0.00747435	0.198209	0.339831	-0.202802	-0.0533714	0.126977	1.13316	0.160428	0.378562			Tuberin	R	TSC2	V	0.0360221	0.186777	0.222668	0.243401	0.432211	-0.556222	-0.53265	-0.343443	-0.0364396	-0.348719	0.224216	-0.363495	-1.50286	0.00119977	0.0534762
A3	4E-BP1	EIF4EBP1	V	-0.107594	-0.0959022	-0.225855	0.0427219	-0.0338193	0.000360096	0.00187194	0.2352	0.0378531	-0.000451481	-0.0840896	0.0549668	1.10118	0.0604692	0.217339			Rab25	R	RAB25	V	0.0852196	0.139802	0.347079	0.420805	0.2444	-0.397558	-0.588812	-0.357704	-0.0862074	-0.279354	0.247461	-0.341927	-1.50461	0.000560094	0.0463011
A4	4E-BP1_pS65	EIF4EBP1	V	0.00417478	-0.0273979	0.0362413	0.090755	0.0230145	-0.0957492	-0.00820322	0.0707293	-0.0236215	-0.057237	0.0253576	-0.0228163	-1.03396	0.198286	0.427609			PMS2	R	PMS2	V	0.13784	0.392315	0.90638	0.874259	0.713208	-0.576816	-0.517125	-0.577719	-0.139438	-0.224924	0.604801	-0.407205	-2.01671	0.000772227	0.0478781
A5	53BP1	TP53BP1	V	0.190636	-0.0372029	0.0343434	-0.13894	-0.0497681	-0.122127	0.250826	0.161985	0.259774	-0.127307	-0.000186406	0.0846304	1.06055	0.438809	0.675929
A6	A-Raf	ARAF	V	0.00473572	-0.0302062	0.0333172	0.00810305	-0.0119539	-0.00466239	0.0395559	-0.0722079	-0.0652935	0.0331975	0.000799182	-0.0138821	-1.01023	0.593487	0.766588
A7	ACC1	ACACA/ ACACB	C	0.813523	1.24322	-0.532627	-0.473891	-0.0242643	-0.40293	-0.671001	0.491854	0.0377626	0.0526553	-0.075178	-0.0163239	1.04164	0.709122	0.837439
A8	ACC_pS79	ACACA/ACACB	V	0.234861	0.260921	-0.436369	-0.275132	-0.160172	-0.0370625	-0.219979	0.075316	0.0536372	0.0464682	0.205192	-0.0983318	-1.23415	0.482728	0.700097
A9	Akt	AKT1/2/3	V	0.104078	0.0658635	-0.236846	-0.216307	0.0385328	-0.353793	0.0822931	-0.0520226	0.120552	-0.051696	-0.0489357	-0.0509334	-1.00139	0.986089	0.99037
A10	Akt_pS473	AKT1/2/3	V	-0.299577	-0.0540043	0.0326901	-0.028575	-0.215072	0.0649144	0.0719584	0.260638	-0.143707	0.304665	-0.112908	0.111694	1.16845	0.0596049	0.217339
A11	Akt_pT308	AKT1/2/3	V	-0.0982395	-0.0332936	0.0741884	0.0445892	-0.0404976	0.0333995	-0.114001	0.0260556	-0.0607995	0.0700687	-0.0106506	-0.00905529	1.00111	0.973187	0.99037
A12	AMPK-a2_pS345	PRKAA2	V	-0.0889177	0.0892083	0.0551175	0.0189418	-0.0637838	0.190695	-0.0486278	-0.0183707	-0.0833695	0.0390679	0.00211325	0.0158789	1.00959	0.821961	0.911529						V = validated
A13	AMPKa	PRKAA1/2	C	-0.00934757	-0.10049	-0.375405	-0.0445297	-0.0376746	0.00920284	0.159899	0.306869	0.0369047	0.146176	-0.113489	0.13181	1.18534	0.0219478	0.178448						C = caution not yet validated
A14	AMPKa_pT172	PRKAA1/2	C	0.0737575	-0.350131	-0.329366	-0.461571	0.0903097	-0.184836	0.15966	-0.0881762	0.0970671	0.381007	-0.1954	0.0729444	1.20442	0.116434	0.314453
A15	AR	AR	V	0.00626458	-0.0430342	0.0847804	0.133376	-0.0108275	0.0777959	-0.0603628	-0.00748922	0.00985162	-0.11155	0.0341119	-0.0183509	-1.03703	0.284182	0.522052						All antibodies origin species = rabbit
A16	ARID1A	ARID1A	C	0.487854	-0.312455	0.157759	-0.203998	0.287821	-0.249889	0.0843075	-0.0512932	0.226093	-0.250969	0.0833962	-0.0483502	-1.09562	0.481371	0.700097
A17	Atg3	ATG3	V	0.0890527	-0.0787484	0.0170745	-0.0242389	-0.0679069	-0.0489093	0.0418735	0.0798881	0.0347933	-0.0149458	-0.0129534	0.0185399	1.02207	0.434386	0.673298
A18	Atg7	ATG7	V	-0.0473623	-0.0196246	0.0387465	-0.0450939	0.00835039	-0.0753413	0.069135	0.0674618	0.0993717	-0.0300636	-0.0129968	0.0261127	1.02748	0.335483	0.593929
A19	ATM	ATM	V	0.644154	-0.284437	-0.0163415	-0.148029	0.139679	-0.305217	0.344927	0.0138537	0.510912	-0.243558	0.0670052	0.0641833	-1.00196	0.99037	0.99037
A20	ATM_pS1981	ATM	V	-0.036604	0.160472	-0.0287453	-0.0905172	-0.0475108	0.0903788	-0.0414139	0.0426718	0.183043	0.0251616	-0.00858109	0.0599683	1.04866	0.267256	0.503315
A21	ATR_pS428	ATR	C	-0.00536873	-0.0108321	0.0719726	0.093602	-0.0581365	0.166848	0.0362263	0.00641825	-0.0203003	-0.00934217	0.0182474	0.0359701	1.01236	0.699138	0.833588
A22	Aurora-B	AURKB	V	-0.0127071	0.130352	-0.205592	0.180104	0.127167	-0.069969	0.0249687	-0.0590124	-0.189508	0.161371	0.0438649	-0.02643	-1.04993	0.463122	0.691474
A23	Axl	AXL	V	1.00189	-0.773017	0.845588	-0.495949	0.336098	-0.381211	0.753994	-0.458735	0.415887	-0.692736	0.182922	-0.0725602	-1.19373	0.587029	0.766588
A24	b-Actin	ACTB	C	-0.00139257	-0.152885	0.125868	0.0908946	0.000905168	-0.0501871	0.12835	-0.0947445	0.0501516	-0.131779	0.012678	-0.0196418	-1.02266	0.647494	0.806928
A25	b-Catenin	CTNNB1	V	-0.0292866	-0.208041	-0.18234	0.0361003	0.0936268	-0.087116	-0.0833802	0.0587544	0.12507	0.0433098	-0.0579879	0.0113277	1.04922	0.370959	0.621992
A26	b-Catenin_pT41_S45	CTNNB1	V	-0.038887	0.108057	-0.086233	-0.0772782	-0.0554014	0.164206	0.0535607	0.0664498	-0.027574	0.207035	-0.0299486	0.0927353	1.08876	0.0563662	0.2118
A27	B-Raf	BRAF	C	0.11866	-0.066089	-0.112123	-0.0872666	-0.0429378	-0.0106	0.196158	0.180807	0.224432	0.0132901	-0.0379513	0.120818	1.11633	0.0392704	0.199834
A28	B-Raf_pS445	BRAF	V	-0.0198245	-0.10562	-0.0877675	-0.193692	0.128812	-0.0805345	0.123745	0.0236999	0.0846802	0.110077	-0.0556182	0.0523335	1.0777	0.142608	0.360886
A29	B7-H4	VTCN1	C	-0.105954	0.0195094	-0.021897	0.0405929	-0.0843071	0.141976	-0.0223683	0.0950036	0.0115156	-0.0272624	-0.0304111	0.0397728	1.04985	0.151066	0.365249
A30	Bad_pS112	BAD	V	-0.120431	-0.00314174	-0.021144	0.0157422	-0.026045	0.0428106	-0.0349377	0.0569345	0.0479824	0.00253869	-0.0310039	0.0230657	1.03819	0.104342	0.308725
A31	Bak	BAK1	C	-0.0805967	0.0231033	-0.00586869	-0.0102507	-0.0238215	0.132699	0.145045	0.00497525	-0.0268073	0.160291	-0.0194869	0.0832407	1.0738	0.0563354	0.2118
A32	Bax	BAX	V	0.00122817	0.136396	-0.0438289	0.0154251	-0.00889059	-0.0580489	-0.00651525	0.0304978	-0.0012424	0.119113	0.020066	0.0167609	-1.00229	0.939789	0.979276
A33	Bcl-xL	BCL2L1	V	0.000637101	0.283816	-0.000898421	0.310279	-0.141541	-0.186684	-0.0858469	0.527362	0.4092	-0.195738	0.0904588	0.0936587	1.00222	0.986258	0.99037
A34	Beclin	BECN1	C	-0.00429196	0.00655632	0.251631	0.0405132	0.221706	0.136513	-0.0678792	-0.232815	-0.206028	-0.113101	0.103223	-0.0966621	-1.14861	0.0488713	0.206604
A35	Bid	BID	C	-0.0990786	-0.0143156	0.0137016	0.0115517	0.0361003	0.0784489	-0.0428469	-0.0544898	-0.0972721	0.0667721	-0.0104081	-0.00987756	1.00037	0.990303	0.99037
A36	Bim	BCL2L11	V	-0.0899856	-0.00622991	0.00575107	-0.0995688	0.117408	0.0598943	0.0438793	-0.0564286	-0.0763352	0.153365	-0.014525	0.024875	1.02769	0.511521	0.716707
A37	BRD4	BRD4	V	0.477956	-0.33029	0.407386	-0.120745	0.41896	-0.149403	0.192477	-0.329515	0.126108	-0.314007	0.170654	-0.094868	-1.20207	0.222626	0.46396
A38	c-Abl	ABL1	V	-0.0552542	0.0794125	0.0533748	-0.0341453	-0.00412831	0.00625294	-0.0398121	0.21255	-0.0469346	0.15998	0.0078519	0.0584072	1.03566	0.429019	0.673298
A39	c-IAP2	BIRC3	C	-0.208942	0.11756	0.00144913	-0.115957	-0.0108609	-0.00101172	0.095504	0.0345585	-0.0136696	0.0686559	-0.04335	0.0368074	1.05713	0.232891	0.47066
A40	c-Jun_pS73	JUN	V	-0.0857205	-0.0698288	0.0770371	-0.051465	0.0271382	0.1666	0.095311	-0.0793887	-0.088341	0.163255	-0.0205678	0.0514873	1.05121	0.306767	0.553551
A41	c-Kit	KIT	V	-0.264301	0.0834563	-0.134535	-0.0816019	0.0713332	0.0230067	0.186342	-0.0336759	-0.0236395	0.177051	-0.0651297	0.0658169	1.09501	0.149035	0.365249
A42	c-Met_pY1234_Y1235	MET	V	-0.10182	0.106589	-5.98983e-05	0.0470579	-0.0264388	0.09043	8.3463e-05	-0.00316016	-0.0402283	0.165406	0.0050655	0.0425063	1.02629	0.486447	0.701388
A43	c-Myc	MYC	C	-0.112183	-0.310048	0.0698262	0.0568035	-0.174827	0.0490192	0.309438	-0.0422058	0.0357135	-0.115846	-0.0940856	0.0472238	1.10291	0.201886	0.431619
A44	C-Raf	RAF1	C	0.00144102	-0.00220128	-0.0239508	0.0189018	-0.0157188	0.107928	0.069597	-0.0161738	-0.0268182	0.0953235	-0.00430563	0.0459712	1.03546	0.151884	0.365249
A45	C-Raf_pS338	RAF1	V	-0.123801	-0.0391558	0.0656293	-0.0521208	0.0600056	0.0860419	0.0279446	-0.102464	-0.00342302	0.00417685	-0.0178884	0.00245535	1.0142	0.678159	0.827472
A46	Caspase-3	CASP3	C	-0.115296	0.0792786	0.017017	-0.0148749	0.0184939	0.0270982	-0.0701984	-0.0801897	-0.157945	0.055941	-0.0030762	-0.0450588	-1.02953	0.428113	0.673298
A47	Caspase-7-cleaved-	CASP7	C	-0.0545541	0.102572	-0.0277906	-0.11438	0.0481681	0.104416	-0.0250135	0.0152184	-0.128897	0.224861	-0.0091969	0.0381171	1.03334	0.527319	0.720242
A48	Caveolin-1	CAV1	V	-0.0143111	-0.166579	-0.117965	0.0176406	-0.212143	0.121961	0.0437598	0.451527	0.194225	-0.0954008	-0.0986716	0.143214	1.18254	0.0550573	0.2118
A49	CD134	TNFRSF4	V	-0.212949	-0.0208143	-0.125839	-0.00138832	-0.0368773	0.0388413	0.0507983	0.0340156	0.00113934	0.0416078	-0.0795736	0.0332804	1.08137	0.0447454	0.200912
A50	CD20	MS4A1	C	-0.0457695	0.10544	-0.0796285	-0.0042378	-0.0296817	0.0422908	0.00675538	0.133879	-0.0532887	0.195277	-0.0107756	0.0649826	1.05391	0.206221	0.437117
A51	CD4	CD4	V	-0.228141	-0.0987895	-0.0952349	0.0607694	-0.0145419	0.0877915	0.0439604	0.0975253	0.0478309	-0.0672298	-0.0751877	0.0419757	1.0846	0.0789073	0.258802
A52	cdc25C	CDC25C	V	0.122427	-0.0541485	-0.0858257	-0.019691	-0.052919	0.0157271	0.330515	0.111984	0.207354	-0.080526	0.00575375	-0.0033782	-1.00635	0.835747	0.913961
A53	cdc2_pY15	CDK1	C	-0.079212	0.0198149	0.0560246	0.0775159	-0.0453746	0.0995	-0.0254881	-0.042486	-0.0750518	0.0266349	-0.0180314	0.117011	1.09812	0.145227	0.363801
A54	CDK1_pT14	CDK1/2/3	C	0.882657	-0.576175	0.747686	-0.227903	0.471266	-0.394002	0.363295	-0.589643	0.336396	-0.66287	0.259506	-0.189365	-1.36497	0.251457	0.488737
A55	Chk1_pS296	CHEK1	V	-0.0408037	-0.027624	0.0747961	0.0609961	-0.187154	0.190359	0.035533	-0.0475377	-0.0322058	0.0542794	-0.023958	0.0400856	1.04539	0.340072	0.593929
A56	Chk2_pT68	CHEK2	C	-0.197631	0.00404263	0.0128412	-0.0122108	-0.00172016	0.155627	0.0203067	-0.0506627	-0.0851268	0.136909	-0.0389356	0.0354106	1.05288	0.271247	0.503315
A57	Claudin-7	CLDN7	V	-0.0669913	0.0127604	0.00629071	0.00240295	-0.00602945	0.0057733	-0.145754	-0.00233049	-0.0351766	0.0155352	-0.0103133	-0.0323904	-1.01542	0.528565	0.720242
A58	COG3	COG3	V	0.00664965	0.0247931	-0.0824324	-0.160196	-0.101824	0.0303922	-0.0130662	0.0422511	0.100559	-0.087555	-0.062602	0.0145161	1.05491	0.137153	0.35066
A59	Collagen-VI	COL6A1	V	0.0604345	0.0220685	0.0812782	-0.0846633	-0.0770661	0.167532	-0.162142	-0.175654	-0.0146141	0.112641	0.000410353	-0.0144475	-1.01035	0.854916	0.917832
A60	Connexin-43	GJA1	C	0.00530192	-0.124077	-0.0633417	0.0109043	-0.121252	-0.0313675	0.193014	0.117103	0.172501	-0.00654451	-0.0584928	0.0889411	1.1076	0.0312471	0.193732
A61	Cox-IV	COX4I1	V	0.477934	-0.424031	0.195829	-0.168102	0.253224	-0.270815	0.267968	-0.299179	0.245307	-0.466183	0.0669708	-0.104581	-1.12627	0.459387	0.690472
A62	Cox2	PTGS2	C	-0.0747972	-0.0108774	0.0725191	0.0988584	0.0340959	0.138848	0.0139917	-0.112005	-0.0598773	-0.0123682	0.0239598	-0.00628219	-1.02118	0.580063	0.766588
A63	Creb	CREB1	C	-0.128625	0.0681811	-0.017009	-0.0116948	0.00723197	0.0791745	-0.0674011	0.0113422	-0.128671	0.0929444	-0.0163831	-0.00252214	1.00965	0.801232	0.89912
A64	CtIP	RBBP8	V	-0.0905453	0.122291	0.261797	0.389846	0.383519	0.0858017	-0.328928	-0.221529	-0.0809831	-0.170324	0.213382	-0.143192	-1.28038	0.0152992	0.145931
A65	Cyclin-B	CCNB1	V	0.390351	-0.119153	0.0510255	-0.171772	0.190355	-0.171106	0.339304	-0.0432575	0.568703	-0.145299	0.0681613	0.109669	1.02919	0.823316	0.911529
A66	Cyclin-D1	CCND1	V	-0.102629	0.269503	0.324492	0.473387	0.241448	0.000909322	-0.169779	-0.15206	-0.109982	-0.00114009	0.24124	-0.0864103	-1.25497	0.0223233	0.178448
A67	D-a-Tubulin	TUBA4A/TUBA3C	V	-0.237281	0.160147	0.00205466	-0.0250505	-0.000947064	0.0196586	-0.1977	0.00305664	-0.160707	0.225911	-0.0202155	-0.0219563	-1.00121	0.986359	0.99037
A68	DJ1	PARK7	V	-0.11091	0.036977	-0.156096	-0.0298379	-0.117587	0.141231	0.167153	0.0842004	-0.222795	0.269269	-0.0754907	0.0878114	1.11985	0.126169	0.325937
A69	DM-Histone-H3	HIST1H3A	V	-0.135837	0.128019	0.162964	0.0137137	-0.00505507	0.000162916	-0.0910173	-0.000197827	0.130079	-0.0106219	0.0327608	0.00568102	-1.01895	0.683999	0.827472
A70	DUSP4	DUSP4	V	0.272824	-0.214053	0.0257783	-0.0729453	0.0227509	-0.0623292	0.0563371	-0.0218538	0.233618	-0.23074	0.00687098	-0.00499353	-1.00826	0.916726	0.967439
A71	E-Cadherin	CDH1	V	0.193019	0.288181	-0.0634404	-0.212923	0.266119	-0.216142	-0.158503	0.0537824	-0.105737	0.167633	0.0941912	-0.0517933	-1.10649	0.268428	0.503315
A72	eEF2	EEF2	C	0.205869	0.0942833	-0.00569314	-0.144308	0.0114054	-0.252351	-0.106462	0.021135	0.004084	-0.0113066	0.0323113	-0.0689802	-1.07273	0.225861	0.466779
A73	eEF2K	EEF2K	V	0.107433	0.0222789	-0.172729	-0.0733347	0.136276	-0.192741	-0.0286576	0.053065	0.0236016	-0.150389	0.00398481	-0.0590242	-1.04464	0.4255	0.673298
A74	EGFR	EGFR	V	-0.0222668	0.0442744	0.0992992	-0.0245577	0.0129496	0.03024	0.0952967	-0.101445	-0.0767593	-0.0524953	0.0219397	-0.0210327	-1.03023	0.354618	0.606519
A75	EGFR_pY1173	EGFR	V	0.00456114	0.108804	-0.0777978	-0.0184235	0.0568714	-0.00449052	-0.0571841	0.0149372	-0.150702	0.179963	0.014803	-0.00349531	-1.01276	0.779948	0.883229
A76	eIF4E	EIF4E	V	-0.162557	0.0515634	0.0943392	0.104887	0.0890745	-0.201021	-0.0663265	-0.298561	-0.0968715	0.077594	0.0354613	-0.117037	-1.11149	0.098745	0.308725
A77	eIF4E_pS209	EIF4E	V	0.0497012	0.392271	0.140813	0.291702	0.470968	-0.0489317	-0.111515	-0.338039	-0.175143	-0.117063	0.269091	-0.158138	-1.34465	0.00259294	0.058459
A78	eIF4G	EIF4G1	C	0.0424262	-0.13251	0.138082	0.163533	-0.0275769	-0.23466	-0.091194	0.273734	0.411096	-0.095082	0.0367909	0.0527788	1.01114	0.909568	0.963986
A79	Elk1_pS383	ELK1	C	0.135411	0.265884	0.00316209	-0.0266016	0.665956	-0.00220763	-0.223633	-0.12824	-0.445955	0.289132	0.208762	-0.102181	-1.24052	0.113426	0.314453
A80	ER	ESR1	V	0.00103394	0.277318	0.139108	0.149526	0.146899	-0.146041	-0.292348	-0.121305	-0.15521	-0.00127626	0.142777	-0.143236	-1.21927	0.00205616	0.0534762
A81	ER-a_pS118	ESR1	V	0.0164643	0.000319969	-0.151115	-0.000258193	0.00790107	-0.0197706	-0.0393001	-0.0638977	0.0128333	0.0633822	-0.0253376	-0.00935057	1.01114	0.690506	0.831289
A82	ERCC5	ERCC5	C	0.0154288	-0.0188775	-0.00836973	0.0346256	0.065903	0.0357191	0.0116625	-0.0412715	-0.038316	-0.0138426	0.0177421	-0.00920969	-1.01886	0.239242	0.478485
A83	Ets-1	ETS1	V	-0.00978427	0.225	0.0137975	-0.0620257	-0.0847679	0.0836849	0.303736	-0.231566	-0.0770178	0.356619	0.0164438	0.0870912	1.05019	0.590736	0.766588
A84	FAK	PTK2	C	0.336962	0.361946	0.13748	-0.295999	0.291312	-0.0959823	-0.583063	-0.304086	-0.424304	0.197897	0.16634	-0.241908	-1.32707	0.0560095	0.2118
A85	FAK_pY397	PTK2	V	-0.00212455	-0.0264291	0.258494	0.0931318	0.235373	-0.120997	-0.395863	0.0225164	0.00214918	-0.204206	0.111689	-0.13928	-1.19001	0.0331385	0.195675
A86	FASN	FASN	V	0.697604	0.970713	-0.20779	-0.454194	-0.0317625	-0.143592	0.0960186	0.445748	0.0813171	-0.0608863	0.194914	0.083721	-1.08012	0.717834	0.84371
A87	Fibronectin	FN1	V	-0.243185	0.401805	0.454957	-0.374706	0.0192335	-0.106063	-0.0581433	0.380186	-0.149919	0.824715	0.051621	0.178155	1.09167	0.627695	0.790194
A88	FOXM1	FOXM1	V	-0.00184265	-0.0543799	0.0415862	-0.00798403	0.0548732	0.000582565	0.0641608	-0.0414093	0.0504986	-0.000730408	0.00645055	0.0146205	1.00568	0.772105	0.878358
A89	FoxO3a	FOXO3	V	0.0131837	-0.118069	0.0807004	-0.00725545	0.120092	-0.225855	-0.209861	-0.241099	0.00595426	0.0512142	0.0177303	-0.123929	-1.10317	0.101706	0.308725
A90	FoxO3a_pS318_S321	FOXO3	C	-0.051347	0.0645945	0.0278986	0.0224313	-0.0235792	0.0588637	-0.179377	-0.000804779	-0.103821	0.000830952	0.00799964	-0.0448615	-1.03732	0.308024	0.553551
A91	G6PD	G6PD	V	0.0608947	0.0910042	-0.0759304	-0.201617	0.117353	0.0929606	-0.245928	-0.0629122	-0.162638	0.0649582	-0.00165911	-0.0627119	-1.04323	0.509385	0.716707
A92	Gab2	GAB2	V	0.0938833	0.0142691	0.0688051	-0.0429254	-0.140516	-0.192545	-0.0183546	0.221289	0.342806	-0.108654	-0.00129679	0.0489081	1.03541	0.664163	0.82181
A93	GATA6	GATA6	V	-0.17055	0.324654	0.314713	0.559734	0.238247	-0.0226052	-0.255998	-0.148135	0.0101855	-0.0124286	0.253359	-0.0857964	-1.26502	0.0434252	0.200912
A94	GCLM	GCLM	C	-0.0112584	0.0678009	0.0268002	-0.00343352	-0.0726616	0.187133	0.00547329	-0.0428636	-0.0457816	0.0717655	0.00144951	0.0351452	1.02363	0.519721	0.72006
A95	GCN5L2	KAT2A	V	0.114046	0.00359958	-0.0472168	0.0672908	0.109823	-0.270086	-0.00463018	-0.149939	0.0425299	-0.224244	0.0495086	-0.121274	-1.12567	0.046887	0.204
A96	Glutamate-D1-2	GLUD1	V	-0.0026446	0.427021	0.536835	0.862555	0.705314	-0.233084	-0.215431	-0.0209216	0.00267526	-0.111633	0.505816	-0.115679	-1.53847	0.0108153	0.127723
A97	Glutaminase	GLS	C	0.0948358	0.193561	0.318674	-0.195044	0.186243	-0.0648459	-0.515841	-0.330315	-0.56264	0.0813024	0.119654	-0.278468	-1.31779	0.0343124	0.197895
A98	Granzyme-B	GZMB	V	0.0539493	-0.102283	-0.0913425	0.003102	-0.0899181	0.088761	-0.00494482	0.120118	0.142905	-0.0846613	-0.0452985	0.0524357	1.07009	0.104529	0.308725
A99	GSK-3a-b_pS21_S9	GSK3A/GSK3B	V	-0.0579601	-0.0936437	-0.017975	-0.00332554	-0.010661	0.210165	0.128091	0.381182	0.00272913	0.507054	-0.0367131	0.245844	1.21635	0.0331122	0.195675
A100	Gys	GYS1	V	-0.446492	-0.121049	-0.638437	0.142505	-0.209006	0.306629	0.242315	-0.0416136	0.153785	0.0429669	-0.254496	0.140816	1.31523	0.0395487	0.199834
A101	Gys_pS641	GYS1	V	-0.0810672	0.129809	-0.512702	0.305534	0.0994797	0.0653561	-0.851978	-0.118281	-0.00426689	0.00520655	-0.0117892	-0.180793	-1.12428	0.46563	0.691474
A102	HER2_pY1248	ERBB2	C	-0.00317668	-0.0411332	0.0417923	0.00849655	0.216531	0.00312749	0.0341278	-0.0701702	-0.0419507	-0.0499852	0.0445019	-0.0249702	-1.04933	0.210294	0.441973
A103	HER3	ERBB3	V	0.0226174	0.199616	0.434294	0.367995	0.210288	-0.0411886	-0.12414	-0.162803	-0.122235	-0.0279181	0.246962	-0.0956567	-1.26806	0.00645506	0.105093
A104	HER3_pY1289	ERBB3	C	0.0140176	0.0147199	-0.186106	-0.0637245	-0.0637596	-0.0449826	-0.00058977	0.052953	0.000303624	0.0270654	-0.0569704	0.00694995	1.0453	0.166888	0.386806
A105	Heregulin	NRG1	V	0.0332944	0.353835	0.342083	-0.299063	0.213169	-0.0327789	-0.214641	-0.232525	-0.486831	0.176208	0.128664	-0.158113	-1.21991	0.119338	0.314453
A106	HES1	HES1	V	0.0543651	-0.0146601	0.0135333	0.126835	-0.0789924	-0.0474594	-0.212584	0.1149	0.242171	-0.0819603	0.0202161	0.00301358	-1.012	0.84955	0.916036
A107	Hexokinase-II	HK2	V	-0.00761875	0.126362	-0.015886	-0.00754503	-0.0541162	0.0817414	0.0721622	0.00731753	-0.0445434	0.0861063	0.00823919	0.0405568	1.02265	0.443506	0.677578
A108	Histone-H3	HIST3H3	V	-0.248134	0.0815518	0.23243	-0.185294	0.194705	-0.073828	0.35447	-0.0338534	0.00580745	-0.00708637	0.0150518	0.0491019	1.02388	0.792942	0.893862
A109	HSP27_pS82	HSBP1	V	-0.0211648	0.295564	0.0027484	0.448495	0.184132	-0.0714576	-0.166924	-0.00232998	0.0260338	-0.158689	0.181955	-0.0746734	-1.19468	0.0415102	0.200912
A110	HSP70	HSPA1A	C	0.136983	0.506766	-0.114038	0.099683	0.444031	-0.13426	-0.212644	-0.562289	-0.319899	0.760815	0.214685	-0.0936555	-1.23828	0.269319	0.503315
A111	IGF1R_pY1135_Y1136	IGF1R/INSR	V	-0.184866	0.0928561	-0.102958	0.0229956	-0.0397087	0.0908264	-0.000381725	0.000232244	-0.168588	0.161172	-0.0423361	0.016652	1.04173	0.445344	0.677578
A112	IGFBP2	IGFBP2	V	-0.0463483	0.0289283	-0.127673	-0.0233432	-0.0601568	-0.0203448	0.15535	0.149132	0.154736	0.0522046	-0.0457187	0.0982155	1.10491	0.012594	0.13625
A113	IGFRb	IGF1R	C	-0.0181166	-0.0104495	-0.0906698	-0.118907	0.146331	0.0067346	-0.0390123	0.0574839	0.0170844	0.0452186	-0.0183625	0.0175018	1.02517	0.497527	0.705067
A114	INPP4b	INPP4B	V	-0.206754	0.0213699	-0.00351444	0.0162877	-0.0742957	0.0978718	0.000328934	0.0122331	-0.036088	-0.000206634	-0.0493814	0.0148278	1.04551	0.232305	0.47066
A115	IR-b	INSR	C	-0.165066	0.0202786	-0.165498	-0.0105005	-0.183921	-0.103513	0.0167387	0.247608	0.0451583	0.0799503	-0.100941	0.0571884	1.11584	0.0602885	0.217339
A116	IRF-1	IRF1	C	-0.00843728	0.0128886	0.0584753	-0.0909693	-0.095127	0.171289	-0.131281	0.0565955	-0.0530604	0.197788	-0.0246339	0.0482663	1.05183	0.339793	0.593929
A117	IRS1	IRS1	V	-0.107668	0.124017	-0.00619159	-0.00768426	0.00201207	0.0878756	-0.0791899	0.0133887	-0.0031314	0.173969	0.000896964	0.0385825	1.02647	0.524704	0.720242
A118	Jagged1	JAG1	V	-0.0272181	0.03024	-0.0696685	0.143154	-0.0150598	0.0166627	0.117635	-0.0202334	-0.0368811	0.0865282	0.0122895	0.0327424	1.01428	0.67639	0.827472
A119	Jak2	JAK2	V	0.128106	0.078595	-0.042322	0.0173403	0.0483077	0.00948834	-0.0843929	-0.0197221	-0.0580956	-0.0118963	0.0460055	-0.0329237	-1.05623	0.0522511	0.2118
A120	JNK2	MAPK9	C	0.040312	0.00470862	-0.1419	-0.00379954	-0.0716964	0.062091	0.0255414	0.0829431	-0.00585365	-0.0383396	-0.0026732	0.00942496	1.00842	0.770407	0.878358
A121	JNK_pT183_Y185	MAPK8	V	-0.100125	0.083333	-0.0181749	0.0436546	-0.0220541	0.0416833	-0.00439009	0.00267096	-0.0705697	0.0777303	-0.034475	0.0252764	1.04229	0.170744	0.388482
A122	LC3A-B	MAP1LC3A/B	C	-0.0496733	-0.189861	-0.147056	-0.215892	-0.20016	0.110517	0.116726	0.155505	0.0502491	0.21543	-0.160528	0.129685	1.22282	0.000100179	0.0124222
A123	Lck	LCK	V	-0.0382547	0.0647513	-0.100529	-0.0579815	0.173604	-0.00291916	0.00582621	0.0150903	-0.0952644	0.0603237	0.00831792	-0.00338865	-1.00815	0.840255	0.913961
A124	LDHA	LDHA	C	0.0100007	-0.0723597	0.0313771	-0.0463956	-0.155796	0.151797	-0.0196508	0.0355871	0.109637	-0.173685	-0.0466347	0.0207371	1.04781	0.342903	0.594685
A125	LRP6_pS1490	LRP6	V	-0.134316	0.00130874	-0.0236739	0.0992972	-0.0177047	0.056064	-0.00168344	0.0155944	0.0338452	-0.0121938	-0.0150177	0.0183252	1.02338	0.43434	0.673298
A126	MAPK_pT202-Y204	MAPK1/MAPK3	V	-0.1683	-0.00492778	-0.0906966	0.0377119	0.0020968	0.0726767	0.0537983	-0.0130459	-0.0149987	0.057526	-0.0448232	0.0311913	1.0541	0.119909	0.314453
A127	Mcl-1	MCL1	V	-0.141451	-0.0142431	-0.0783465	0.0110597	-0.136701	0.00875099	-0.00330186	0.0570948	0.130157	0.00207421	-0.0719363	0.0389549	1.0799	0.0251842	0.178448
A128	MCT4	SLC16A3	V	-0.158751	0.065548	0.282001	0.113582	-0.226729	-0.0237459	-0.113205	0.253537	0.024399	-0.165625	0.01513	-0.00492788	-1.014	0.869313	0.925277
A129	MDM2_pS166	MDM2	V	0.0683584	0.740363	0.306469	0.99249	0.498447	-0.135026	-0.307961	-0.300938	-0.167923	-0.0843794	0.521226	-0.199245	-1.64772	0.00925195	0.125315
A130	MEK1	MAP2K1	V	0.0410515	0.113561	-0.0695289	-0.043327	-0.0336145	-0.0354966	-0.0201078	0.0945256	0.171791	0.0126316	0.00162847	0.0446687	1.03028	0.426657	0.673298
A131	MEK1_p_S217-S221	MAP2K1/MAP2K1	V	-0.0481324	-0.00523806	0.00483545	0.0226719	-0.0200116	0.104641	0.0297481	-0.0649336	-0.0684964	0.051423	-0.00917494	0.0104765	1.01371	0.607185	0.776195
A132	MERIT40_pS29	BABAM1	V	-0.0418683	-0.0701699	-0.094629	-0.0464593	-0.0068513	0.0570177	0.0911191	0.0222317	0.0106627	0.0224978	-0.0519956	0.0407058	1.06637	0.0021563	0.0534762
A133	Merlin	NF2	C	0.0734787	0.0970046	-0.0890385	-0.0867704	0.00856935	-0.0316147	0.127957	-0.0470652	-0.0133365	0.0952345	0.000648736	0.026235	1.01789	0.640981	0.802845
A134	MIF	MIF	C	-0.067048	-0.00705676	0.111343	0.094512	0.0030027	0.0139847	0.0606545	-0.223562	-0.0642458	-0.0722179	0.0269507	-0.0570773	-1.05997	0.195521	0.425345
A135	MMP2	MMP2	V	0.605268	0.470677	-0.327542	-0.0139075	0.28439	-0.165567	0.0221696	-0.105549	-0.391106	0.206993	0.203777	-0.0866118	-1.22297	0.184794	0.410258
A136	Mnk1	MKNK1	V	-0.146551	-0.0650456	-0.0451187	-0.0481464	-0.0407478	0.0367976	0.062869	0.136416	0.0441763	0.171709	-0.0691218	0.0903934	1.11691	0.00177458	0.0534762
A137	MSH2	MSH2	C	0.46786	-0.253441	0.952351	0.28012	0.636442	-0.803892	-0.57281	-0.812462	0.167833	-0.651002	0.416666	-0.534466	-1.93339	0.00802177	0.117023
A138	MSH6	MSH6	C	0.130452	0.103366	0.0832548	-0.234089	0.38242	-0.0696542	-0.116008	-0.198748	-0.269033	0.0749784	0.0930808	-0.115693	-1.15571	0.113461	0.314453
A139	MSI2	MSI2	C	-0.0424609	7.67182e-05	-0.0374465	-0.0103397	-0.156033	0.122811	0.0433724	0.0150395	0.065413	-6.19923e-05	-0.0492406	0.0493148	1.0707	0.0247795	0.178448
A140	mTOR	MTOR	V	0.00353677	-0.106245	-0.00498744	-0.199183	-0.0510907	-0.144004	0.0745388	0.29951	0.0717656	0.0991699	-0.0715938	0.080196	1.11095	0.104478	0.308725
A141	mTOR_pS2448	MTOR	C	-0.0337153	-0.235264	-0.146706	-0.226108	0.025551	-0.0618602	0.0662487	0.450645	0.155131	0.319396	-0.123248	0.185912	1.23899	0.0236256	0.178448
A142	MYH11	MYH11	C	0.280242	0.0652939	-0.418182	0.075317	-0.0326737	-0.0208134	-0.225786	0.00859019	0.0900352	-0.00886956	-0.00600037	-0.0313687	-1.01774	0.847906	0.916036
A143	Myosin-IIa_pS1943	MYH9	V	0.959759	-0.700569	0.671828	-0.478296	0.185402	-0.280819	0.666656	-0.694826	0.351644	-0.637123	0.127625	-0.118894	-1.18634	0.572893	0.766588
A144	Myt1	PKMYT1	C	0.0400071	-0.0443428	0.114807	0.137286	0.102789	0.0285786	-0.0716201	-0.120949	-0.0603726	-0.0549004	0.0701093	-0.0558528	-1.09124	0.0165341	0.151869
A145	N-Cadherin	CDH2	V	-0.0822691	0.0575107	-0.0559265	-0.111965	0.00839425	0.0840109	0.027152	-0.0154389	-0.0653992	0.0946686	-0.0368511	0.0249987	1.0438	0.189299	0.415453
A146	NAPSIN-A	NAPSA	C	-0.0221358	0.749527	0.54908	0.724464	0.365794	0.021793	-0.447911	-0.484475	-0.264925	-0.0343893	0.473346	-0.241981	-1.64186	0.00429663	0.0819665
A147	NDRG1_pT346	NDRG1	V	0.0437092	-0.0629679	-0.0894809	-0.0377973	-0.096162	-0.117261	0.265006	0.374468	0.362032	0.0378497	-0.0485397	0.184419	1.17524	0.0721635	0.24904
A148	NF-kB-p65_pS536	RELA	C	-0.0124523	0.0251355	-0.0454894	-0.0428178	0.0220539	0.0610622	-0.0223935	0.0377821	-0.0496169	0.0140674	-0.010714	0.00818026	1.01318	0.474405	0.700097
A149	Notch1	NOTCH1	V	-0.0825161	-0.00252518	-0.0100847	0.00693962	-0.0431594	0.0631393	0.0850755	-0.0245306	0.00167222	0.0376531	-0.0262691	0.0326019	1.04165	0.0530734	0.2118
A150	Notch3	NOTCH3	C	-0.0631328	0.156789	0.321687	0.198229	0.0115024	0.183888	-0.0347718	-0.175162	-0.0731048	-0.0891056	0.125015	-0.0376513	-1.11935	0.111935	0.314453
A151	Oct-4	POU5F1	C	-0.231785	-0.00519661	-0.195805	-0.165425	-0.167256	0.113753	0.0378619	0.155752	0.00344129	0.0566509	-0.153093	0.0734918	1.17006	0.00190517	0.0534762
A152	P-Cadherin	CDH3	C	-0.134397	-0.133107	-0.132706	-0.207391	0.0227255	0.0206309	0.19108	-0.0238555	0.0402779	0.0246313	-0.116975	0.0505529	1.12313	0.0129839	0.13625
A153	p16INK4a	CDKN2A	V	-0.243345	-0.0737026	0.0551701	0.000845738	0.241429	-0.000675487	0.396477	-0.319986	0.0459664	-0.20192	-0.00392065	-0.0160277	-1.00843	0.936341	0.979276
A154	p21	CDKN1A	C	0.261965	0.0708701	-0.0794683	-0.138142	-0.09775	-0.0456752	0.280133	0.0978768	0.167352	-0.0708829	0.00349491	0.0857608	1.05868	0.429168	0.673298
A155	p27-Kip-1	CDKN1B	V	-0.165076	-0.150472	-0.0124463	0.00463543	0.0254456	-0.00370229	0.010902	0.00782265	0.0247293	-0.124837	-0.0468847	0.0886386	1.09849	0.0756123	0.253403
A156	p27_pT198	CDKN1B	V	-0.0450814	0.102567	-0.0712282	-0.120628	-0.100053	0.138412	0.151666	0.0538943	-0.0993017	0.198522	-0.0595827	-0.0170171	1.02994	0.413254	0.669849
A157	p38-MAPK	MAPK14/11/12	V	-0.119625	-0.0247625	-0.176725	0.0570769	-0.151291	0.0848784	0.0318523	0.14328	0.140491	-0.130698	0.0345671	-0.079897	-1.08257	0.174343	0.393065
A158	p38_pT180_Y182	MAPK11/12/13/14	V	-0.0153409	-0.0815796	0.0840376	0.0189101	0.166808	0.085239	0.0463132	-0.23347	-0.114486	-0.183081	-0.0830652	0.0539608	1.09964	0.0745589	0.253296
A159	p44-42-MAPK	MAPK1/MAPK3	V	-0.0165418	0.00555048	-0.160769	-0.000898696	-0.0937017	-0.150307	0.0337326	0.0907124	0.114944	0.000899943	-0.0532721	0.0179965	1.05064	0.248504	0.488737
A160	p53	TP53	C	-0.15982	-0.0573318	0.0564484	0.107704	0.242344	0.0418504	-0.0941332	-0.0942025	-0.0852934	0.046327	0.0378689	-0.0370903	-1.05333	0.36682	0.621992
A161	p70-S6K1	RPS6KB1	V	-0.108312	-0.129077	0.0423689	-0.192267	0.00540406	-0.0178743	0.317621	0.123515	0.107818	-0.0102625	-0.0109922	0.00305693	1.00979	0.729204	0.846084
A162	p70-S6K_pT389	RPS6KB1	V	-0.0147676	-0.132216	0.0557543	-0.0174765	0.0537446	-0.056866	0.0567091	0.00313989	-0.0026569	0.0149585	-0.0763765	0.104163	1.13331	0.0453672	0.200912
A163	p90RSK_pT573	RPS6K	C	0.0037424	0.0620034	-0.0911272	-0.0107806	-0.0233385	0.129906	-0.00735361	0.0187464	-0.0318844	0.0644873	-0.0119001	0.0347803	1.03289	0.252252	0.488737
A164	PAICS	PAICS	C	0.244202	-0.0127728	0.011791	-0.179349	-0.0673992	-0.0262938	0.432308	-0.0196346	0.190116	0.0970151	-0.000705447	0.134702	1.0984	0.252234	0.488737
A165	PAK1	PAK1	V	0.098225	-0.0753655	-0.266435	-0.195034	-0.112237	-0.0079174	0.352518	0.215631	0.238257	0.00992667	-0.110169	0.161683	1.20736	0.019564	0.171024
A166	PAK4	PAK4	V	0.0593941	0.291289	0.24089	-0.232051	0.286589	-0.0584745	-0.63828	-0.352304	-0.660607	0.215462	0.129222	-0.298841	-1.34543	0.0685586	0.242893
A167	PAR	PAR	C	0.270842	-0.177416	0.196146	-0.0724346	0.221128	-0.0171256	0.0341801	0.321515	-0.0335086	-0.0377064	0.0876533	0.053471	-1.02398	0.769074	0.878358
A168	PARP	PARP1	V	0.0144054	-0.108311	-0.167649	-0.190204	-0.156443	0.192662	0.29752	0.115519	0.145356	-0.0177815	-0.12164	0.146655	1.20438	0.00352372	0.0728236
A169	Paxillin	PXN	C	0.0438021	0.0625374	-0.00866608	-0.231894	-0.0551083	-0.17626	0.0120754	0.11562	0.104139	-0.10721	-0.0378658	-0.010327	1.01927	0.733501	0.846084
A170	PD-L1	CD274	C	0.290552	0.0872776	1.42886	8.38642	6.86792	-0.381875	-1.15196	-0.395295	-0.597899	-0.0705248	3.41221	-0.519511	-15.2604	0.0880361	0.283545
A171	Pdcd4	PDCD4	C	0.102966	-0.0260672	0.124767	-0.0657101	0.164653	-0.151031	-0.206046	0.0107016	0.0605813	-0.0110496	0.0601217	-0.0593687	-1.08635	0.116284	0.314453
A172	PDHK1	PDHK1	C	-0.352197	-0.145176	-0.223174	-0.00758141	-0.203605	0.0643488	0.0133234	0.180621	0.0746652	0.00759193	-0.186347	0.0681101	1.19289	0.00678021	0.105093
A173	PDK1	PDPK1	V	-0.0312779	-0.429705	0.0441071	0.245833	5.09807	0.287593	-0.394509	1.10171	-0.415597	-0.0791993	0.985405	0.1	-1.84728	0.449456	0.679665
A174	PDK1_pS241	PDPK1	V	-0.0654029	-0.0727615	-0.0527785	0.119505	0.0120756	0.00535626	0.0793853	-0.0878125	0.0433912	-0.00671557	-0.0118725	0.00672093	1.01297	0.6956	0.833376
A175	PEA-15	PEA15	V	0.390122	0.225982	0.00789237	-0.252573	0.33317	-0.131415	-0.116599	-0.00669085	-0.181119	0.301847	0.140919	-0.0267955	-1.12328	0.288609	0.526287
A176	PEA-15_pS116	PEA15	V	-0.176291	-0.0199104	-0.232339	-0.162212	-0.0951403	0.25958	0.836938	0.265454	0.013185	0.109912	-0.137179	0.297014	1.35115	0.0364734	0.199834
A177	PI3K-p110-a	PIK3CA	C	-0.114345	-0.0483753	-0.0207091	-0.0106522	-0.007618	0.110657	0.0169805	0.0175152	0.0333053	0.0908157	-0.0403399	0.0538548	1.06747	0.00970766	0.125315
A178	PI3K-p85	PIK3R1	V	-0.144114	-0.0900408	-0.0314578	0.229477	0.0909041	-0.18153	0.120985	-0.117128	0.0499545	0.027536	0.0109538	-0.0200365	-1.02171	0.732338	0.846084
A179	PKA-a	PRKAR1A	V	0.0179118	0.00555744	-0.0614572	-0.141816	-0.249835	-0.00358173	0.148382	0.171715	0.154693	-0.292618	-0.0859277	0.0357181	1.08798	0.271953	0.503315
A180	PKC-b-II_pS660	PRKCA/B/D/E/H/Q	V	-0.0671615	0.0393137	-0.135065	-0.0865496	-0.0640561	0.0244826	-0.0488636	0.0896376	0.119025	0.172187	-0.0627038	0.0712938	1.09733	0.0249571	0.178448
A181	PKC-delta_pS664	PRKCD	V	-0.242892	0.0435584	-0.126958	-0.145641	-0.152045	0.0491041	0.0802297	0.0036699	-0.00310538	0.183002	-0.124795	0.0625801	1.13869	0.0131855	0.13625
A182	PKCa	PRKCA	V	0.0761899	0.662423	0.476854	0.880702	0.518592	-0.505568	-0.509402	-0.19665	-0.0770731	-0.139772	0.522952	-0.285693	-1.75157	0.00144096	0.0534762
A183	PKM2	PKM	C	0.166387	-0.068694	0.109174	-0.123107	0.0251088	-0.13714	0.0865853	-0.0461806	0.221349	-0.104861	0.0217736	0.00395052	-1.01243	0.840242	0.913961
A184	PLC-gamma2_pY759	PLCG2	C	-0.112543	0.065944	-0.126456	-0.100901	0.0230823	0.0436118	0.0262585	-0.0159759	-0.0809621	0.0602386	-0.0501747	0.0066342	1.04016	0.265863	0.503315
A185	PLK1	PLK1	C	0.352675	-0.179562	0.209739	-0.128589	0.130088	-0.144084	0.0697718	-0.0424496	0.321221	-0.202531	0.0768702	0.000385675	-1.05445	0.592419	0.766588
A186	PMS2	PMS2	V	0.13784	0.392315	0.90638	0.874259	0.713208	-0.576816	-0.517125	-0.577719	-0.139438	-0.224924	0.604801	-0.407205	-2.01671	0.000772227	0.0478781
A187	PMS2	PMS2	V	-0.046418	0.0243605	0.167926	0.12832	0.256339	0.0989629	-0.0313351	-0.164404	-0.113457	-0.0690576	0.106106	-0.0558581	-1.11881	0.0491517	0.206604
A188	PR	PGR	V	-0.117452	-0.0240667	-0.0530506	0.0377223	0.0127345	0.151175	-0.00891366	-0.0105779	0.00458892	0.0848555	-0.0288225	0.0442256	1.05194	0.120456	0.314453
A189	PRAS40_pT246	AKT1S1	V	-0.101175	-0.0437959	-0.0623075	-0.0893092	0.0471248	0.0282262	0.136179	0.099849	-0.0504185	0.207879	-0.0498925	0.0843429	1.09751	0.0378443	0.199834
A190	PREX1	PREX1	V	-0.0770437	0.134981	0.0673103	0.0901692	0.217864	0.0174303	-0.153375	-0.116231	-0.0855455	-0.0218537	0.0866562	-0.0719149	-1.11618	0.0288291	0.183324
A191	PTEN	PTEN	V	0.187499	-0.0890631	-0.0281087	0.0600933	0.00309598	-0.356089	0.0237654	-0.0056942	0.244345	-0.37435	0.0267032	-0.0936046	-1.08697	0.38855	0.633949
A192	Rab11	RAB11A/B	C	-0.0790518	0.0766285	0.0234093	-0.0507728	0.0236427	0.148667	-0.105041	-0.0198455	-0.145698	0.0864544	-0.00122883	-0.00709265	-1.00407	0.92819	0.975386
A193	Rab25	RAB25	V	0.0852196	0.139802	0.347079	0.420805	0.2444	-0.397558	-0.588812	-0.357704	-0.0862074	-0.279354	0.247461	-0.341927	-1.50461	0.000560094	0.0463011
A194	Rad50	RAD50	V	0.0723784	0.00508555	-0.121674	-0.128813	-0.0284717	-0.19984	0.0918988	0.0925321	0.175338	-0.00410939	-0.0402989	0.031164	1.05078	0.37406	0.621992
A195	Rad51	RAD51	C	0.739452	-0.391478	0.760005	-0.114309	0.637259	-0.29314	0.182217	-0.28624	0.181045	-0.302219	0.326186	-0.103667	-1.3471	0.161805	0.378562
A196	Raptor	RPTOR	V	-0.0385589	-0.06706	-0.0464475	-0.0145799	-0.0245591	0.0116449	0.0262346	0.0352397	0.0154576	0.100952	-0.0382411	0.0379057	1.0542	0.00592234	0.10491
A197	RBM15	RBM15	V	-0.0104161	-0.0856876	0.0146884	-0.0340346	0.120427	0.0281673	0.120862	-0.0875902	-0.0355045	0.0701339	0.282664	-0.300114	-1.49773	0.0273246	0.183317
A198	Rb_pS807_S811	RB1	V	0.443444	-0.300381	0.655228	0.101161	0.513867	-0.643606	-0.161259	-0.406822	0.0866565	-0.375541	0.000995521	0.0192136	1.01271	0.726979	0.846084
A199	Rictor	RICTOR	C	0.238158	-0.336776	0.0980454	-0.219358	0.0645984	-0.344965	-0.0537094	0.0326771	0.158946	-0.245532	-0.0310664	-0.0905166	-1.04207	0.683573	0.827472
A200	Rictor_pT1135	RICTOR	V	0.0530251	0.170774	-0.0111682	0.168073	0.0168662	-0.0100307	-0.0705401	0.00946793	-0.0332864	-0.041859	0.079514	-0.0292497	-1.0783	0.04331	0.200912
A201	RIP	RIP	C	-0.0138681	0.00930046	-0.0085856	-0.145502	-0.194813	0.143696	0.0328898	0.0373561	0.0867976	-0.0459588	-0.0706935	0.0509561	1.08798	0.0500452	0.206854
A202	RPA32_pS4-S8	RPA2	C	0.12325	-0.016032	0.0172585	0.0356767	0.0618985	-0.111186	-0.053316	-0.0251072	0.0106167	-0.0472962	0.0444102	-0.0452578	-1.06413	0.0199988	0.171024
A203	RSK	RPS6KA1/2/3	C	0.0228358	-0.0189443	-0.0767551	-0.176195	-0.0662177	-0.0600169	0.138012	0.0974018	0.10079	0.015308	-0.0630552	0.058299	1.08776	0.0381901	0.199834
A204	S6_pS235_S236	RPS6	V	-0.0255113	-1.03651	0.0359752	-0.364788	0.512237	-0.0694069	-0.406725	0.257944	0.18545	0.188793	-0.175719	0.0312109	1.15423	0.49565	0.705067
A205	S6_pS240_S244	RPS6	V	0.0197689	-0.852191	-0.215759	-0.13051	0.428106	-0.209926	0.125066	0.107639	0.0819539	-0.024402	-0.150117	0.0160662	1.12209	0.479548	0.700097
A206	SDHA	SDHA	V	-0.277806	0.0786939	-0.150948	0.505958	-0.311913	0.101156	-0.101225	0.507613	0.402307	-0.330974	-0.0312029	0.115775	1.10725	0.516307	0.719349
A207	Shc_pY317	SHC1	V	-0.00745676	-0.00861288	-0.0316007	0.00695	-0.0430852	-0.00919157	0.0421901	0.0174965	0.0805937	0.0158196	-0.0167611	0.0293817	1.0325	0.0369596	0.199834
A208	SHP-2_pY542	PTPN11	C	0.0784651	0.0077063	0.183071	0.0847084	-0.00970914	0.0036153	-0.0444595	-0.00439002	-0.0451368	-0.0633629	0.0688483	-0.0307468	-1.07147	0.0402892	0.199834
A209	SLC1A5	SLC1A5	C	0.823362	-0.185633	0.713461	-0.192968	0.365792	-0.783356	0.238782	-0.269834	0.260573	-0.612321	0.304803	-0.233231	-1.45199	0.114207	0.314453
A210	Slfn11	SLFN11	C	-0.158201	-0.0792878	0.15282	0.150909	0.0914957	0.175129	0.0250913	-0.216841	-0.0438868	-0.0157622	0.0315471	-0.0152539	-1.03297	0.615162	0.781719
A211	Smad1	SMAD1	V	-0.0688242	-0.0187098	0.013448	0.0231899	-0.071493	0.0623826	-0.0529793	0.000415219	0.0552793	-0.000428723	-0.0244778	0.0129338	1.02627	0.233432	0.47066
A212	Smad3	SMAD3	V	-0.110998	0.05492	-0.104165	-0.0708397	0.00301468	0.00996413	-0.00911343	-0.00894552	0.0504102	0.0782244	-0.0456136	0.0241079	1.04951	0.104568	0.308725
A213	SOD2	SOD2	V	-0.0907678	-0.00376769	0.373217	0.822322	0.00160317	0.21573	-0.0765476	-0.178992	0.412056	-0.245371	0.220521	0.0253751	-1.14484	0.384825	0.632031
A214	Sox2	SOX2	V	-0.120238	0.0791278	-0.0716424	-0.0696569	-0.0984442	0.0562826	-0.0456727	0.0762756	0.0235132	0.0324061	-0.0561707	0.0285609	1.06049	0.0793102	0.258802
A215	Src_pY416	SRC	V	-0.13092	-0.00861382	0.00795174	0.0544423	0.157071	0.0255877	0.236773	-0.108025	-0.015444	-0.0444051	0.0159862	0.0188972	1.00202	0.97003	0.99037
A216	Src_pY527	SRC	V	0.253658	-0.42656	0.154175	-0.033131	0.274414	-0.321106	0.00338698	-0.00206066	0.18195	-0.464263	0.0445114	-0.120418	-1.12111	0.375004	0.621992
A217	Stat3	STAT3	C	0.11473	-0.192974	0.00936734	-0.350004	0.16431	-0.31827	-0.0130526	-0.177348	0.0942749	0.0180896	-0.0509142	-0.0792613	-1.01984	0.822492	0.911529
A218	Stat3_pY705	STAT3	V	-0.100161	-0.0818295	-0.0349338	0.0574767	-0.0544159	0.169885	0.102725	0.0994251	0.0116201	-0.0141791	-0.0427728	0.0738951	1.08423	0.0280889	0.183317
A219	Stat5a	STAT5A	V	0.142483	-0.175686	0.425192	0.338366	0.428375	-0.447674	-0.109956	-0.0347883	0.029437	-0.211075	0.231746	-0.154811	-1.30727	0.0280637	0.183317
A220	Stathmin-1	STMN1	V	-0.0271321	0.0434919	0.147426	0.169982	0.154448	0.026712	-0.0934003	-0.298635	-0.15143	-0.11248	0.0976432	-0.125847	-1.16755	0.010106	0.125315
A221	STING	TMEM173	V	0.00454357	-0.157273	-0.0064072	0.0328549	0.0760508	-0.0937874	-0.0452292	0.0446341	0.059107	-0.186062	-0.0100462	-0.0442674	-1.024	0.585163	0.766588
A222	TAZ	WWTR1	V	0.0449	-0.11722	0.0321246	-0.0280807	0.0242925	-0.120214	-0.073124	0.0324826	0.115375	-0.161042	-0.00879673	-0.0413046	-1.02279	0.599463	0.770295
A223	TFAM	TFAM	V	0.0788955	-0.13559	-0.0129555	-0.114664	0.109286	-0.170687	0.138697	0.0109832	0.178937	-0.140025	-0.0150058	0.00358087	1.01297	0.835406	0.913961
A224	TFRC	TFRC	V	0.224129	0.0345468	-0.0537485	-0.153833	-0.0349582	-0.0449439	0.108133	0.111064	0.265663	-0.0279156	0.00322725	0.0824002	1.05641	0.376205	0.621992
A225	TIGAR	TIGAR	V	-0.00936566	0.168174	-0.31716	0.0115446	0.193846	-0.0421099	-0.0929016	0.120839	-0.15867	0.243104	0.00940782	0.0140521	1.00322	0.969393	0.99037
A226	TRIM25	TRIM25	C	1.00437	-0.611019	0.588056	-0.429448	0.405946	-0.356642	0.684574	-0.477645	0.480462	-0.583214	0.191582	-0.0504932	-1.18269	0.566683	0.76379
A227	TSC1	TSC1	C	-0.00638442	-0.132179	-0.0111177	0.0190035	0.0109393	-0.0679507	0.0460341	-0.00721165	0.11633	0.00744619	-0.0239477	0.0189297	1.03017	0.327953	0.585124
A228	TTF1	NKX2-1	V	-0.119698	0.0540685	-0.0497833	0.0136535	-0.0551973	0.11166	-0.0217647	0.0730054	-0.021508	0.0516362	-0.0313914	0.0386059	1.04971	0.11878	0.314453
A229	Tuberin	TSC2	V	0.0360221	0.186777	0.222668	0.243401	0.432211	-0.556222	-0.53265	-0.343443	-0.0364396	-0.348719	0.224216	-0.363495	-1.50286	0.00119977	0.0534762
A230	Tuberin_pT1462	TSC2	V	0.0152655	-0.149702	-0.021527	0.242754	0.453481	-0.0568347	-0.0816041	0.192157	0.225277	-0.0709286	0.108054	0.0416133	-1.04713	0.61781	0.781719
A231	TUFM	TUFM	V	-0.0455406	0.0141319	0.177977	0.116826	-0.00601321	0.19096	-0.0768763	-0.077791	-0.0564604	0.0394956	0.0514762	0.00386567	-1.03355	0.493011	0.705067
A232	Tyro3	TYRO3	V	-0.0908385	-0.0139331	-0.0124972	0.0287565	-0.0501916	0.0763226	0.0174138	0.0174045	-0.0101378	0.081195	-0.0277408	0.0364396	1.04549	0.0451643	0.200912
A233	U-Histone-H2B	HIST1H2BB	C	-0.442903	-0.252975	-0.19939	-0.285592	-0.33848	0.267022	0.277832	0.370925	0.145061	0.402319	-0.303868	0.292632	1.51204	1.09595e-05	0.00271795
A234	UBAC1	UBAC1	V	0.0236011	-0.0975319	0.00600424	-0.0262799	-0.0185381	0.00595705	0.100981	0.209166	-0.00430717	-0.025762	-0.0225489	0.057207	1.05684	0.153169	0.365249
A235	ULK1_pS757	ULK1	C	0.0279242	-0.0997532	0.0241436	0.140203	-0.057407	-0.0191418	-0.00324694	0.00197546	0.0474347	-0.0300236	0.00702211	-0.000600435	-1.0053	0.867507	0.925277
A236	VASP	VASP	V	0.162408	-0.0746866	0.250844	0.0994689	0.354863	-0.370608	-0.0343279	-0.124925	0.0176727	-0.294586	0.15858	-0.161355	-1.24827	0.0151664	0.145931
A237	VEGFR-2	KDR	V	0.582892	-0.609253	0.239803	-0.643018	0.160523	-0.377028	0.483598	-0.203296	0.419616	-0.529216	-0.0538104	-0.0412651	1.00873	0.969787	0.99037
A238	Wee1	WEE1	C	0.0270868	0.0172174	-0.0226571	0.0242647	0.120756	0.0349009	-0.0404402	-0.0331056	-0.0313397	-0.0139125	0.0333336	-0.0167794	-1.03535	0.112718	0.314453
A239	Wee1_pS642	WEE1	C	-0.133615	-0.00913861	-0.0360612	0.0040723	-0.00214738	0.146558	0.0225133	0.0295432	-0.0339433	0.0652023	-0.0353779	0.0459747	1.05801	0.0723018	0.24904
A240	WIPI1	WIPI1	C	0.206034	0.155098	-0.347071	-0.116302	0.225797	0.0490824	-0.0979612	-0.0671742	-0.101345	0.0714227	0.0247112	-0.029195	-1.03807	0.666064	0.82181
A241	WIPI2	WIPI2	C	-0.0487522	0.00556598	-0.00667702	0.0249201	-0.0764848	0.199539	0.0228875	-0.00435594	0.0559651	-0.0179357	-0.0202856	0.0512199	1.05081	0.152594	0.365249
A242	XBP-1	XBP1	C	-0.17967	-0.88144	0.0370195	0.0498682	0.070472	0.0123899	-0.612237	0.0876834	-0.334208	-0.0155342	-0.18075	-0.172381	1.00582	0.971157	0.99037
A243	XPF	ERCC4	C	-0.00446558	0.00526455	-0.100908	-0.0193205	0.0359434	0.0856118	0.0974142	-0.0256591	-0.00348628	0.11675	-0.0166971	0.0541262	1.05032	0.0917102	0.291591
A244	XRCC1	XRCC1	C	-0.0979634	-0.0135526	-0.00765241	0.0571881	-0.0795735	0.026122	0.0240681	0.00648742	0.0470539	-0.0176789	-0.0283107	0.0172105	1.03206	0.185278	0.410258
A245	YAP	YAP1	C	-0.0442825	0.0585005	0.174744	0.169	0.0115318	0.150184	-0.0348608	-0.163371	-0.0448051	-0.0389374	0.0738989	-0.0263582	-1.07196	0.169579	0.388482
A246	YAP_pS127	YAP1	V	-0.00343174	0.237201	0.147154	-0.0132036	-0.0251978	-0.182955	0.0067432	0.0687943	0.168928	-0.128852	0.0685043	-0.0134685	-1.05846	0.353317	0.606519
A247	YB1_pS102	YBX1	V	0.029257	0.0689119	0.613534	-0.0360639	-0.0888789	0.0528529	-0.222884	0.440799	-0.122296	-0.0793158	0.117352	0.0138312	-1.07439	0.563346	0.763442
A248	ZAP-70	ZAP70	C	0.00657356	-0.0297469	-0.0262422	-0.00810293	0.0213834	0.14941	-0.0577954	0.0855178	0.0341938	-0.107533	-0.00722702	0.0207586	1.01959	0.586261	0.766588
