# Supplementary material for: Myopathy associated LDB3 mutation causes Z-disc disassembly and protein aggregation through PKCα and TSC2-mTOR downregulation
Source: Commun Biol. 2021 Mar 19;4:355. doi: 10.1038/s42003-021-01864-1 (PMC7979776; doi:10.1038/s42003-021-01864-1)
Supplement: Supplementary file 10 — Supplementary Data 7 [file 42003_2021_1864_MOESM10_ESM.xlsx]

## Sheet: Fig. 6b
Antibody	Antibody Name	Gene Name	Validation Status	Log2_LDB3+/+_8mo_1	Log2_LDB3+/+_8mo_2	Log2_LDB3+/+_8mo_3	Log2_LDB3+/+_8mo_4	Log2_LDB3+/+_8mo_5	Log2_Ldb3Ala165Val/+_8mo_1	Log2_Ldb3Ala165Val/+_8mo_2	Log2_Ldb3Ala165Val/+_8mo_3	Log2_Ldb3Ala165Val/+_8mo_4	Log2_Ldb3Ala165Val/+_Hz_8mo_5	Log2_Mean_LDB3+/+_8mos	Log2_Mean_Ldb3Ala165Val/+_8mos	Linear_Fold_Change_Ldb3Ala165Val/+_8mos_vs_LDB3+/+_8mos	Welch_Modified_Ttest_uncorrectedP	Welch_Modified_Ttest_correctedP		Heatmap data	Antibody Name	Antibody Origin	Gene Name	Validation Status	Log2_LDB3+/+_8mo_1	Log2_LDB3+/+_8mo_2	Log2_LDB3+/+_8mo_3	Log2_LDB3+/+_8mo_4	Log2_LDB3+/+_8mo_5	Log2_Ldb3Ala165Val/+_8mo_1	Log2_Ldb3Ala165Val/+_8mo_2	Log2_Ldb3Ala165Val/+_8mo_3	Log2_Ldb3Ala165Val/+_8mo_4	Log2_Ldb3Ala165Val/+_Hz_8mo_5	Log2_Mean_LDB3+/+_8mos	Log2_Mean_Ldb3Ala165Val/+_8mos	Linear_Fold_Change_Ldb3Ala165Val/+_8mos_vs_LDB3+/+_8mos	Welch_Modified_Ttest_uncorrectedP	Welch_Modified_Ttest_correctedP
A1	14-3-3-beta	YWHAB	V	0.205836	-0.0194729	-0.0113022	0.0354485	0.0246508	3.85232e-05	0.0760784	-0.178093	-0.0489615	-6.17326e-05	0.0470321	-0.0301999	-1.05499	0.225075	0.493969			PKCa	R	PRKCA	V	0.113917	0.144013	0.357181	0.893666	0.821009	-0.346397	-0.690462	-0.556085	-0.381933	-0.0774758	0.465957	-0.410471	-1.83582	0.00315133	0.0488457
A2	14-3-3-zeta	YWHAZ	V	0.299868	-0.0256028	0.204505	0.000248036	-0.0669269	0.102155	-0.000376027	-0.0365937	0.397664	-0.105049	0.0824183	0.07156	-1.00755	0.92632	0.98533			GDH1 /Glutamate-D1-2	R	GLUD1	V	0.360438	0.217361	0.451191	0.68934	0.863729	-0.304246	-0.601624	-0.46644	-0.189076	-0.373341	0.516412	-0.386946	-1.87041	0.000371447	0.0338452
A3	4E-BP1	EIF4EBP1	V	-0.0457031	-0.0170941	0.122796	0.0100401	-0.0361086	0.0102538	0.0269467	0.000651207	-0.000646099	-0.00314969	0.00678605	0.0068112	1.00002	0.99939	0.99939			PMS2	R	PMS2	V	0.183102	0.325328	0.358454	0.915805	0.770088	-0.288097	-0.584304	-0.385001	-0.245617	-0.12453	0.510556	-0.32551	-1.78517	0.00180535	0.0488457
A4	4E-BP1_pS65	EIF4EBP1	V	-0.0558496	-0.0204049	-0.0303072	-0.00230638	0.00152527	-0.0394235	0.0869162	0.0245296	0.0785926	0.064916	-0.0214685	0.0431062	1.04578	0.0475779	0.199989
A5	53BP1	TP53BP1	V	0.0274878	-0.117849	0.10046	-0.0193262	-0.0983595	-0.0564932	0.137076	0.111278	0.124194	-0.0673446	-0.0215174	0.0497421	1.05063	0.276894	0.567045
A6	A-Raf	ARAF	V	0.0841483	0.0245537	-0.0247244	0.00720887	0.0159818	-0.00435158	-0.014178	-0.0436054	0.0386515	-0.0322596	0.0214336	-0.0111486	-1.02284	0.191532	0.448113						V = validated
A7	ACC1	ACACA/ ACACB	C	-0.21632	-0.695701	1.1466	0.133167	-0.114705	-0.268371	-0.058142	0.170589	1.43834	0.0370988	0.050609	0.263902	1.15933	0.632853	0.848365						C = caution not yet validated
A8	ACC_pS79	ACACA/ACACB	V	0.141653	-0.347675	0.525528	-0.195183	-0.247054	-0.154592	0.285424	0.0779789	0.662912	-0.0734718	-0.0245462	0.15965	1.13618	0.420915	0.686755
A9	Akt	AKT1/2/3	V	-0.00515536	-0.247877	0.0983797	0.00362465	-0.10559	-0.0700161	0.234046	0.38922	0.428071	-0.0824506	-0.0513235	0.179774	1.17373	0.111187	0.35811						All antibodies origin species = rabbit
A10	Akt_pS473	AKT1/2/3	V	-0.31866	-0.0305153	0.257758	0.385478	-0.171427	0.08212	-0.337556	0.155088	0.0265444	-0.0994944	0.0245265	-0.0346596	-1.04188	0.717543	0.883943
A11	Akt_pT308	AKT1/2/3	V	0.0252402	0.0982211	-0.00861542	0.00946158	0.0114644	-0.00571141	-0.0888715	0.0612464	-0.0423141	-0.0353176	0.0271544	-0.0221936	-1.0348	0.152377	0.407789
A12	AMPK-a2_pS345	PRKAA2	V	0.0286151	0.103513	-0.0732536	-0.0627225	-0.0378028	0.0329268	0.0166482	-0.0544702	-0.00548986	0.00521344	-0.00833011	-0.00103432	1.00507	0.847723	0.947006
A13	AMPKa	PRKAA1/2	C	-0.111036	-0.0709961	-0.0825923	-0.103275	-0.0512275	0.17585	0.101567	0.226444	0.0702128	0.058648	-0.0838253	0.126544	1.15698	0.00174763	0.0488457
A14	AMPKa_pT172	PRKAA1/2	C	1.05745	-0.0251024	0.0642564	-0.180106	0.0711309	-0.448555	1.25555	-0.00585957	0.00581361	-0.117941	0.197526	0.137802	-1.04227	0.874326	0.959437
A15	AR	AR	V	-0.0183544	0.00970902	0.184384	-0.00497131	0.00328767	-0.0474651	-0.00810338	0.00773197	0.12217	-0.0709631	0.034811	0.000674108	-1.02394	0.51733	0.747922
A16	ARID1A	ARID1A	C	0.0825605	-0.162894	0.0814659	0.0205006	-0.0135576	-0.0877798	0.0531926	-0.0997396	0.131558	-0.106385	0.00161506	-0.0218308	-1.01638	0.731908	0.885932
A17	Atg3	ATG3	V	-0.0991797	-0.0314146	0.0849206	-0.0734654	-0.0553265	-0.0557414	0.239179	0.0275427	0.11688	0.0898977	-0.0348931	0.0835515	1.08556	0.0830063	0.295156
A18	Atg7	ATG7	V	-0.000510504	-0.0633758	0.0557148	0.0277099	-0.00841118	-0.0971278	0.000544138	0.00566308	0.062303	-0.0883828	0.00222544	-0.0234001	-1.01792	0.503356	0.747922
A19	ATM	ATM	V	0.154795	-0.0164771	0.172988	-0.0405682	-0.0361492	-0.0475366	0.0213319	0.0514704	0.343932	-0.0324822	0.0469176	0.0673432	1.01426	0.819193	0.93691
A20	ATM_pS1981	ATM	V	0.0923653	0.0728749	-0.0234314	-0.0844544	-0.0359805	0.0135294	-0.0339783	-0.0794178	0.0493929	0.185845	0.00427477	0.0270742	1.01593	0.697617	0.873783
A21	ATR_pS428	ATR	C	0.014468	0.0593703	-0.0528391	-0.0655776	-0.0472453	0.0189257	-0.0221497	0.0171423	0.0063667	-0.00604613	-0.0183647	0.00284779	1.01481	0.437135	0.691562
A22	Aurora-B	AURKB	V	-0.256048	0.0229699	-0.100703	0.208877	0.0812383	0.130336	-0.15192	-0.0201388	-0.194856	0.0736361	-0.00873305	-0.0325884	-1.01667	0.819796	0.93691
A23	Axl	AXL	V	-0.143366	-0.155212	0.124399	-0.16034	0.0691934	-0.00671784	0.0956758	0.0114256	0.0998628	-0.158084	-0.0530649	0.00843242	1.04355	0.452625	0.697211
A24	b-Actin	ACTB	C	-0.117984	-0.0798325	0.0543816	0.0592954	-0.0306543	0.0186186	0.0629333	-0.0130729	0.0129704	-0.0993955	-0.0229588	-0.00358923	1.01352	0.675402	0.869897
A25	b-Catenin	CTNNB1	V	0.0298745	-0.18768	0.13795	0.0760023	0.00810014	-0.165115	-0.0185685	-0.0213193	0.273338	-0.31119	0.0128493	-0.0485709	-1.04349	0.600165	0.836185
A26	b-Catenin_pT41_S45	CTNNB1	V	0.021358	-0.0175842	-0.073916	-0.1711	-0.0756198	0.101934	-0.109806	0.0889176	0.0270768	0.134511	-0.0633724	0.0485268	1.08065	0.0751302	0.282307
A27	B-Raf	BRAF	C	0.0451745	-0.294459	0.0838745	-0.0317615	-0.0395711	-0.0404722	0.104566	0.0754389	0.171765	-0.0436921	-0.0473486	0.0535211	1.07242	0.239635	0.516777
A28	B-Raf_pS445	BRAF	V	-0.0480088	-0.166634	-0.0212761	0.068865	0.0522853	-0.0813305	-0.0265614	0.0179877	0.0378431	0.0445069	-0.0229538	-0.00151082	1.01497	0.671169	0.869897
A29	B7-H4	VTCN1	C	0.0475978	-0.0264533	0.0252512	-0.1452	-0.0979077	-0.0295105	0.0454983	0.0231928	0.109355	-0.0552503	-0.0393423	0.0186571	1.04102	0.249485	0.528822
A30	Bad_pS112	BAD	V	0.0418865	-0.0747781	-0.0085831	-0.0251321	0.0255454	-0.0682794	0.0266269	0.0825528	0.0403605	-0.0961956	-0.00821227	-0.00298695	1.00363	0.899016	0.972648
A31	Bak	BAK1	C	0.108469	0.0231538	-0.0425065	-0.0522143	-0.0130763	-0.0215567	0.0495464	0.0229115	-0.0243912	0.151177	0.00476505	0.0355374	1.02156	0.49752	0.747787
A32	Bax	BAX	V	0.0308812	-0.132061	0.0602115	-0.0319882	-0.00490176	-0.0408669	-0.0236761	0.0451465	0.00754994	0.0690241	-0.0155717	0.0114355	1.0189	0.511077	0.747922
A33	Bcl-xL	BCL2L1	V	0.356245	-0.0935705	0.039049	-0.201477	-0.0827856	0.223104	0.437919	-0.124185	0.204834	-0.384915	0.0034923	0.0713515	1.04816	0.708391	0.878405
A34	Beclin	BECN1	C	-0.0616686	0.0483447	0.0282377	0.0772486	0.220057	0.0997463	-0.0690618	-0.259665	-0.176644	-0.0399362	0.0624438	-0.0891121	-1.11077	0.0858576	0.299897
A35	Bid	BID	C	0.0912917	0.00317206	-0.0274683	0.0634756	0.0728784	-0.0158907	-0.050389	-0.0027811	-0.0350064	0.0626069	0.0406699	-0.00829206	-1.03452	0.139876	0.407789
A36	Bim	BCL2L11	V	-0.00841498	0.0797665	-0.0707381	0.0244163	0.107776	-0.00641621	0.0089694	-0.0095719	-0.0187641	0.167234	0.0265612	0.0282902	1.0012	0.971715	0.99939
A37	BRD4	BRD4	V	-0.0119354	0.0482601	0.0282183	0.16159	0.156629	0.00506551	-0.0263546	-0.0483408	-0.034915	-0.0589824	0.0765525	-0.0327055	-1.07867	0.0328838	0.1699
A38	c-Abl	ABL1	V	0.108292	0.0136672	-0.0472023	-0.0116714	-0.0557652	0.106701	-0.0984125	-0.0773179	0.119672	0.174959	0.00146403	0.0451202	1.03072	0.513387	0.747922
A39	c-IAP2	BIRC3	C	0.149896	0.332675	-0.0328603	-0.0440817	0.000401481	-0.0230993	-0.000920345	0.0710924	0.0328185	-0.0263544	0.081206	0.0107074	-1.05008	0.389739	0.666587
A40	c-Jun_pS73	JUN	V	-0.0926569	0.0380062	-0.041666	0.0132814	0.0354592	-0.00801719	-0.166487	0.13096	-0.0272333	0.0422335	-0.00951521	-0.00570875	1.00264	0.946868	0.997336
A41	c-Kit	KIT	V	0.0181656	0.0402906	-0.100903	0.104694	0.0881975	-0.00770967	-0.0429707	-0.185452	-0.088734	0.0876779	0.0300889	-0.0474378	-1.05521	0.218697	0.484257
A42	c-Met_pY1234_Y1235	MET	V	0.0363941	0.0524985	-0.0506062	-0.0524246	0.000400785	0.0190827	-0.0232705	-0.000622189	-0.0451523	0.0556594	-0.00274749	0.00113942	1.0027	0.892181	0.970443
A43	c-Myc	MYC	C	0.0395414	-0.0505166	-0.0213038	-0.0357422	0.0190663	0.104015	-0.0421466	0.0366467	0.0463288	-0.0841547	-0.00979096	0.0121378	1.01532	0.580532	0.8134
A44	C-Raf	RAF1	C	0.000674931	0.0761333	-0.0473425	-0.0409695	-0.0213594	0.0599668	0.199681	-0.000487186	-0.0247805	0.0876606	-0.00657262	0.0644082	1.05043	0.165367	0.407789
A45	C-Raf_pS338	RAF1	V	-0.0037524	0.04242	-0.0523968	0.00867724	0.0539504	0.0128379	-0.113813	-0.00548943	-0.0122144	0.00255204	0.00977969	-0.0232254	-1.02314	0.30038	0.573032
A46	Caspase-3	CASP3	C	0.00365279	0.0888379	-0.0850921	0.0298673	0.0811847	0.0402126	-0.0968183	-0.0432699	-0.115052	-0.0024843	0.0236901	-0.0434824	-1.04766	0.154668	0.407789
A47	Caspase-7-cleaved-	CASP7	C	0.0087035	-0.00716564	-0.00722797	0.0302178	0.024147	0.0979121	-0.0166127	-0.0656221	-0.0352193	0.165227	0.00973494	0.029137	1.01354	0.684302	0.869897
A48	Caveolin-1	CAV1	V	0.260802	-0.217712	0.11807	-0.0491714	-0.0661781	-0.0774322	0.598416	-0.16115	0.168496	0.0475647	0.00916209	0.115179	1.07625	0.52104	0.747922
A49	CD134	TNFRSF4	V	-0.00825529	-0.0455578	-0.0383247	-0.0386421	-0.0244117	0.00350363	0.0869686	0.0252656	0.041398	0.0958105	-0.0310383	0.0505893	1.05821	0.00735496	0.0697202
A50	CD20	MS4A1	C	0.00143633	-0.00834149	-0.0143226	-0.00622593	-0.0303107	0.0196451	0.0214769	0.0136711	-0.00102865	0.0760417	-0.0115529	0.0259612	1.02634	0.0431491	0.189278
A51	CD4	CD4	V	-0.0476158	-0.14242	0.0610499	-0.0124071	0.026611	-0.0403982	0.0528677	0.0127379	0.141347	-0.0629077	-0.0229563	0.0207293	1.03074	0.411685	0.680653
A52	cdc25C	CDC25C	V	-0.0239098	-0.08733	0.0336965	-0.170643	-0.118917	0.0101476	0.195784	0.0871316	0.159846	-0.0528411	-0.0734207	0.0800136	1.11221	0.0316774	0.167149
A53	cdc2_pY15	CDK1	C	-0.0179159	0.0500999	-0.0221776	-0.00572961	-0.0176117	0.0521659	0.0646862	-0.0378104	0.00583625	0.0300903	-0.00266697	0.0229936	1.01795	0.292778	0.571281
A54	CDK1_pT14	CDK1/2/3	C	0.0107089	0.016159	0.0609945	0.211053	0.277335	-0.0189477	-0.0679957	-0.0458593	-0.00766938	-0.1622	0.11525	-0.0605344	-1.12958	0.0283124	0.152641
A55	Chk1_pS296	CHEK1	V	-0.0122397	0.0789483	-0.00378837	-0.0321821	-0.0534232	0.00467957	0.049655	0.0204655	-0.00998015	0.0542927	-0.00453701	0.0238225	1.01985	0.312064	0.581893
A56	Chk2_pT68	CHEK2	C	-0.00583789	0.101016	-0.0508222	0.0722966	0.0591897	-0.0345337	-0.0295364	0.00421397	-0.02298	0.0188497	0.0351684	-0.0127973	-1.03381	0.164869	0.407789
A57	Claudin-7	CLDN7	V	-0.0139864	0.0151578	0.00480549	-0.0484104	-0.0261011	0.0115987	-0.121165	0.0227078	0.0556512	-0.0125787	-0.0137069	-0.00875718	1.00344	0.883738	0.965494
A58	COG3	COG3	V	0.0975901	-0.0161683	0.00969873	-0.0977222	-0.101148	0.00833468	0.0760501	-0.0205775	0.0757178	-0.139654	-0.0215499	-2.56825e-05	1.01503	0.701945	0.874785
A59	Collagen-VI	COL6A1	V	0.172298	0.195486	-0.0823377	-0.00142469	-0.00833462	0.0273305	-0.0637801	-0.190656	0.0014512	0.171496	0.0551373	-0.0108316	-1.04679	0.436282	0.691562
A60	Connexin-43	GJA1	C	0.15077	-0.0451698	0.128266	-0.00312514	0.00206674	-0.0726505	0.0675553	-0.0163144	0.272692	-0.0133156	0.0465616	0.0475933	1.00072	0.988979	0.99939
A61	Cox-IV	COX4I1	V	-0.00550406	0.373473	0.27111	0.4894	0.162338	-0.175372	-0.439902	-0.162405	0.00394184	-0.327883	0.258163	-0.220324	-1.39328	0.00313774	0.0488457
A62	Cox2	PTGS2	C	-0.055056	-0.0463989	-0.0124859	0.0781599	0.0448558	0.0397862	0.0112778	0.00655174	-0.00650035	-0.0426711	0.00181498	0.00168886	-1.00009	0.996693	0.99939
A63	Creb	CREB1	C	-0.0817174	-0.00140316	-0.0315688	0.0755584	0.0726993	0.143322	0.00181659	-0.0432563	-0.0768932	0.15807	0.00671369	0.0366119	1.02094	0.616925	0.840645
A64	CtIP	RBBP8	V	0.0856258	0.00023418	0.230817	0.316909	0.422606	-0.158161	-0.28968	-0.19407	-0.000203706	-0.185149	0.211238	-0.165453	-1.29836	0.00450864	0.0565483
A65	Cyclin-B	CCNB1	V	0.175825	0.0212572	0.116313	-0.0389691	-0.0178089	-0.0983684	-0.078492	0.0902083	0.269397	-0.01756	0.0513234	0.0330369	-1.01276	0.824067	0.937471
A66	Cyclin-D1	CCND1	V	0.00409346	0.180437	0.113914	0.322766	0.297469	-0.00173731	-0.0794255	-0.250212	-0.127629	-0.00427439	0.183736	-0.0926556	-1.21116	0.00670323	0.0692667
A67	D-a-Tubulin	TUBA4A/TUBA3C	V	0.136834	0.0189513	-0.0318254	0.121968	0.10943	-0.0272011	-0.0810619	-0.181744	-0.00618935	0.00587772	0.0710716	-0.0580637	-1.09364	0.0264969	0.149346
A68	DJ1	PARK7	V	-0.0435582	0.0047919	0.00277413	-0.00409217	-0.0825375	0.126425	0.0780663	-0.0144932	-0.163247	0.250722	-0.0245244	0.0554945	1.05703	0.31932	0.583043
A69	DM-Histone-H3	HIST1H3A	V	-0.014969	0.138323	0.0133065	-0.109472	0.0498594	-0.0487624	-0.0353559	0.016541	0.0107204	-0.0149019	0.0154096	-0.0143518	-1.02084	0.515847	0.747922
A70	DUSP4	DUSP4	V	0.127413	-0.0151761	0.126522	-0.0485334	-0.0520197	-0.0699877	0.0196476	0.022445	0.150669	-0.0473242	0.0276413	0.0150899	-1.00874	0.829076	0.938863
A71	E-Cadherin	CDH1	V	0.0281295	-0.0426322	0.126992	-0.0921093	0.0792043	-0.0977502	0.124457	-0.270374	-0.0201455	0.661292	0.0199168	0.0794959	1.04216	0.732323	0.885932
A72	eEF2	EEF2	C	-0.0895643	-0.00900281	-0.0886306	0.0102464	0.0147417	0.333264	-0.0272721	-0.0170229	0.00783128	0.0100535	-0.0324419	0.0613709	1.06719	0.251636	0.528862
A73	eEF2K	EEF2K	V	-0.155247	-0.142844	-0.00298802	-0.0484031	-0.110193	0.303179	0.00926959	0.00637853	0.086749	0.00767042	-0.0919351	0.0826494	1.12864	0.0349763	0.173482
A74	EGFR	EGFR	V	0.144536	0.101206	0.0108792	-0.0335747	-0.0111464	-0.0362953	0.0185458	0.00852652	-0.0505449	-0.00803369	0.0423801	-0.0135603	-1.03954	0.186476	0.44437
A75	EGFR_pY1173	EGFR	V	0.152629	-0.0173933	-0.0517335	-0.0795941	0.00234878	0.0390092	0.152199	-0.0543366	-0.00361771	0.182499	0.00125141	0.0631506	1.04384	0.337866	0.60063
A76	eIF4E	EIF4E	V	0.118576	0.0416149	-0.0742226	0.210879	0.132672	0.00413395	-0.0103822	-0.169675	-0.130321	-0.0266901	0.0859039	-0.066587	-1.11149	0.0362283	0.176169
A77	eIF4E_pS209	EIF4E	V	-0.126724	0.068543	0.153191	0.534557	0.480166	0.0202	-0.206969	-0.378214	-0.240338	-0.0323701	0.221947	-0.167538	-1.30993	0.0338109	0.171125
A78	eIF4G	EIF4G1	C	-0.0176938	-0.213327	0.127504	0.0965515	-0.0402536	-0.199024	0.0188596	0.138097	0.322792	-0.313139	-0.00944376	-0.00648284	1.00205	0.982446	0.99939
A79	Elk1_pS383	ELK1	C	0.07829	0.0166847	-0.00696288	0.0486656	0.0722631	-0.0249727	-0.152796	-0.30636	-0.212483	0.410198	0.0417881	-0.057283	-1.07108	0.476022	0.722043
A80	ER	ESR1	V	0.134671	0.0265618	0.0730392	-0.0128692	0.144952	-0.0573699	-0.18318	-0.212913	-0.193565	0.0124487	0.0732709	-0.126916	-1.14885	0.00724939	0.0697202
A81	ER-a_pS118	ESR1	V	-0.0760504	0.0780076	-0.100071	-0.0491482	0.101843	-0.00065866	0.00509901	0.0431254	0.00111145	-0.0547624	-0.00908366	-0.00121703	1.00547	0.865682	0.958433
A82	ERCC5	ERCC5	C	-0.059916	0.0728674	-0.0464152	-0.000439837	-0.0104589	0.074545	0.0489498	0.000451565	-0.0160711	0.0490597	-0.00887251	0.031387	1.0283	0.201591	0.458665
A83	Ets-1	ETS1	V	0.421119	0.380994	-0.165032	-0.0611821	-0.0615637	0.000936898	-0.00235297	0.119968	-0.0276808	0.22766	0.102867	0.0637062	-1.02752	0.778993	0.924355
A84	FAK	PTK2	C	0.101191	0.0747424	-0.0398582	-0.0612962	0.110743	0.037001	-0.11046	-0.374869	-0.10957	0.738487	0.0371044	0.0361178	-1.00068	0.996115	0.99939
A85	FAK_pY397	PTK2	V	-0.00946142	0.00778964	0.191502	0.191352	0.182078	-0.14354	-0.19377	-0.16108	0.0331078	-0.167387	0.112652	-0.126534	-1.18033	0.00488067	0.0576384
A86	FASN	FASN	V	-0.0893474	-0.107258	0.440656	-0.0517739	-0.106254	0.00885161	-0.00827315	0.0638721	0.732704	0.00527886	0.0172044	0.160487	1.10441	0.447669	0.693888
A87	Fibronectin	FN1	V	0.139105	-0.0442067	-0.0684192	0.276834	0.251337	-0.201417	-0.247083	-0.547074	0.258359	0.036518	0.11093	-0.140139	-1.19009	0.153737	0.407789
A88	FOXM1	FOXM1	V	0.00260697	-0.00297478	-0.035237	0.0122706	0.0146682	-0.0702466	-0.0424241	0.083804	-0.00186703	0.0153679	-0.00173321	-0.00307316	-1.00093	0.963575	0.99939
A89	FoxO3a	FOXO3	V	0.313316	-0.0793807	0.0808815	0.0111071	0.0588549	-0.122041	-0.0967163	-0.0114033	0.105032	-0.136884	0.0769557	-0.0524024	-1.09381	0.145733	0.407789
A90	FoxO3a_pS318_S321	FOXO3	C	-0.000772193	0.0295096	-0.00463842	0.0251519	0.0169135	0.000327727	-0.08944	-0.0379948	-0.0683008	0.0554751	0.0132329	-0.0279865	-1.02898	0.18814	0.44437
A91	G6PD	G6PD	V	-0.0978004	0.0541808	0.0659548	-0.178034	-0.0803135	-0.02793	0.23645	-0.15146	0.0919631	0.558894	-0.0472025	0.141584	1.1398	0.208014	0.468976
A92	Gab2	GAB2	V	0.287566	-0.132963	0.0679445	-0.0224493	-0.0736669	-0.0624764	0.0340334	-0.0957393	0.175147	0.0624089	0.0252863	0.0226747	-1.00181	0.977096	0.99939
A93	GATA6	GATA6	V	0.100746	0.202767	0.344573	0.337018	0.303418	-0.158301	-0.28481	-0.251363	-0.101495	-0.0685186	0.257704	-0.172898	-1.3478	0.000135311	0.0335572
A94	GCLM	GCLM	C	-0.000568194	-0.00384344	-0.0368129	-0.117016	-0.09875	0.12366	0.0671177	0.00041014	0.0325897	0.0909335	-0.051398	0.0629422	1.08248	0.00782434	0.0697202
A95	GCN5L2	KAT2A	V	-0.00730262	0.00601228	0.173435	0.0689115	0.120112	-0.0840031	-0.169976	-0.0655829	0.100075	-0.136035	0.0722337	-0.0711045	-1.10446	0.0406649	0.186757
A96	Glutamate-D1-2	GLUD1	V	0.360438	0.217361	0.451191	0.68934	0.863729	-0.304246	-0.601624	-0.46644	-0.189076	-0.373341	0.516412	-0.386946	-1.87041	0.000371447	0.0338452
A97	Glutaminase	GLS	C	-0.13648	0.318388	-0.0415199	-0.0157294	0.290806	0.139028	0.0238461	-0.257435	-0.0440654	0.199701	0.083093	0.0122148	-1.05036	0.578593	0.8134
A98	Granzyme-B	GZMB	V	0.0283622	-0.130815	0.0692696	-0.105004	-0.111568	-0.00500402	0.161464	0.00851075	0.12355	-0.038894	-0.0499509	0.0499254	1.07168	0.116031	0.364249
A99	GSK-3a-b_pS21_S9	GSK3A/GSK3B	V	-0.106618	-0.321794	0.019259	-0.157327	-0.238201	0.129846	0.0243861	-0.00285458	0.00283219	0.134933	-0.160936	0.0578287	1.16374	0.0154362	0.105515
A100	Gys	GYS1	V	0.0488711	-0.269855	-0.0190259	0.571258	0.29407	-0.00636496	0.0159852	-1.37606	-0.0954124	0.0441088	0.125064	-0.283549	-1.32741	0.234345	0.509803
A101	Gys_pS641	GYS1	V	-0.0716956	-0.609044	-0.130942	-0.288842	0.0874079	0.119844	-0.0653284	0.135949	0.272092	0.0416842	-0.202623	0.100848	1.23411	0.0614162	0.244975
A102	HER2_pY1248	ERBB2	C	0.00427426	0.0217636	-0.0162314	-0.00760548	0.0313604	-0.0368324	-0.0784863	0.0288523	0.00841372	-0.00290697	0.00671228	-0.0161919	-1.016	0.316175	0.583043
A103	HER3	ERBB3	V	0.0184556	0.24467	0.0789298	0.149433	0.279614	-0.0295999	-0.237256	-0.180726	-0.187897	-0.0125519	0.15422	-0.129606	-1.21742	0.00284748	0.0488457
A104	HER3_pY1289	ERBB3	C	-0.0707982	0.016422	-0.127557	-0.204389	-0.131653	0.143262	0.0102152	-0.0069179	0.013995	0.0188423	-0.103595	0.0358794	1.1015	0.0174216	0.113699
A105	Heregulin	NRG1	V	-0.113329	0.205256	-0.0928989	-0.0737715	0.35316	0.119753	0.111839	-0.307525	-0.0857809	0.123338	0.0556833	-0.00767526	-1.0449	0.631114	0.848365
A106	HES1	HES1	V	0.15322	-0.0804874	0.124133	-0.0729214	-0.0350385	-0.108786	0.0851971	0.0543947	0.214526	-0.119732	0.0177811	0.0251198	1.0051	0.929707	0.98533
A107	Hexokinase-II	HK2	V	0.207996	0.0316228	-0.0156666	-0.10159	-0.0624095	0.0400425	0.0763673	-0.06071	-0.0275077	0.154822	0.0119904	0.0366027	1.01721	0.719985	0.883943
A108	Histone-H3	HIST3H3	V	-0.250008	-0.308916	-0.0463821	0.306041	0.174082	0.203061	0.436529	-0.236107	0.0966794	-0.2109	-0.0250366	0.0578524	1.05914	0.646618	0.852986
A109	HSP27_pS82	HSBP1	V	0.319634	0.116904	0.0543352	0.32098	0.14325	-0.0602634	-0.322587	-0.206961	-0.219058	-0.322322	0.191021	-0.226238	-1.33539	0.000469685	0.0338452
A110	HSP70	HSPA1A	C	-0.187366	-0.536223	-0.02335	-0.329355	-0.21319	0.901974	0.0724375	0.491157	0.172227	0.411047	-0.257897	0.409769	1.5885	0.00627828	0.0692667
A111	IGF1R_pY1135_Y1136	IGF1R/INSR	V	0.00227996	-0.0018771	-0.0435497	-0.0227074	0.0141016	0.0482037	0.111501	-0.0586216	-0.0708898	0.105707	-0.0103505	0.02718	1.02636	0.40052	0.670186
A112	IGFBP2	IGFBP2	V	0.0597619	-0.112747	0.109229	-0.0639787	-0.036762	-0.0595887	0.0763019	0.124145	0.255779	-0.0406447	-0.00889932	0.0711985	1.05709	0.293125	0.571281
A113	IGFRb	IGF1R	C	-0.0150479	-0.0933394	0.0201012	-0.0869369	-0.0201602	0.00843808	0.0160393	-0.0569622	0.0116179	0.0557767	-0.0390767	0.00698196	1.03244	0.146136	0.407789
A114	INPP4b	INPP4B	V	0.208309	0.017224	0.0562316	-0.0272405	-0.00570894	-0.0840147	0.210286	0.00821159	-0.00814718	-0.0291542	0.049763	0.0194363	-1.02124	0.655726	0.860424
A115	IR-b	INSR	C	0.142803	-0.158615	0.0147952	0.0571078	-0.140918	-0.213288	-0.0458984	0.0497393	0.204103	-0.395683	-0.0169654	-0.0802054	-1.04481	0.613623	0.840645
A116	IRF-1	IRF1	C	0.208777	-0.0116877	0.0877924	-0.0658245	-0.0561293	-0.0134081	0.209528	-0.122541	0.0101668	0.0858317	0.0325857	0.0339157	1.00092	0.986403	0.99939
A117	IRS1	IRS1	V	0.0573619	0.0126392	-0.0122406	-0.0107936	-0.0209623	-0.0900506	-0.148787	0.0315292	0.0406897	0.0725174	0.00520093	-0.0188203	-1.01679	0.616511	0.840645
A118	Jagged1	JAG1	V	-0.0121584	0.0153362	-0.0542243	0.00854834	-0.00696657	0.122901	0.104177	-0.051338	-0.0601172	0.0474459	-0.00989295	0.0326138	1.0299	0.339065	0.60063
A119	Jak2	JAK2	V	-0.0499418	0.0923143	-0.138571	-0.0179684	0.00833986	0.232755	0.0212315	-0.0100364	-0.0206797	0.00945629	-0.0211654	0.0465454	1.04805	0.295755	0.571281
A120	JNK2	MAPK9	C	-0.0910915	0.0346535	-0.0485419	-0.12768	-0.0927998	0.118115	0.0220388	0.0940712	0.0286917	-0.0140623	-0.065092	0.049771	1.08287	0.0150467	0.105515
A121	JNK_pT183_Y185	MAPK8	V	0.0233914	0.0346	-0.0711363	-0.0654438	-0.005162	0.0447167	-0.0137142	0.0305183	-0.0131265	0.00755044	-0.0167501	0.011189	1.01955	0.30479	0.577008
A122	LC3A-B	MAP1LC3A/B	C	0.236213	-0.172077	0.0259613	-0.267824	-0.37773	-0.0727596	0.0022025	0.0320563	0.130669	-0.00140535	-0.111091	0.0181526	1.09372	0.311672	0.581893
A123	Lck	LCK	V	0.0234773	-0.0926245	-0.0211632	-0.0165065	-0.0481828	0.111051	0.0930902	-0.0423085	0.0266687	0.0614054	-0.0309999	0.0499814	1.05774	0.0442666	0.189278
A124	LDHA	LDHA	C	0.10824	0.00788784	0.0634879	-0.177539	-0.187544	-0.0239592	-0.0102119	0.0128691	0.158547	-0.13482	-0.0370934	0.00048514	1.02639	0.641157	0.852559
A125	LRP6_pS1490	LRP6	V	-0.0029874	-0.0249637	0.0309049	0.00210039	0.034777	-0.039368	-0.00960838	0.0268878	0.0876429	-0.0598141	0.00796624	0.00114804	-1.00474	0.818937	0.93691
A126	MAPK_pT202-Y204	MAPK1/MAPK3	V	-0.0595104	-0.0531855	-0.037766	-0.00495778	0.0255181	0.0193603	0.00751607	0.0185367	-0.0354417	0.00929682	-0.0259803	0.00385365	1.02089	0.159858	0.407789
A127	Mcl-1	MCL1	V	-0.0217785	-0.260217	0.00748274	0.0663141	-0.019946	-0.211284	0.0700953	0.0626843	0.0351626	-0.310576	-0.0456289	-0.0707835	-1.01759	0.802949	0.93691
A128	MCT4	SLC16A3	V	-0.0464673	-0.0145728	-0.0140629	0.0178434	-0.0834576	0.225827	0.0382421	0.0127767	0.0292202	-0.123269	-0.0281435	0.0365592	1.04587	0.319733	0.583043
A129	MDM2_pS166	MDM2	V	0.064066	-0.558049	-0.022012	0.0700481	0.239373	0.0676262	-1.08903	-0.744486	-0.797478	0.152571	-0.0413147	-0.48216	-1.3574	0.169895	0.413078
A130	MEK1	MAP2K1	V	0.0578248	0.00373809	0.11757	-0.0649709	-0.0352693	-0.0749385	-0.0618035	0.062869	0.163336	-0.00308793	0.0157785	0.017275	1.00104	0.978922	0.99939
A131	MEK1_p_S217-S221	MAP2K1/MAP2K1	V	-0.00925338	0.0819761	-0.0947741	-0.00684064	-0.0147208	0.0260007	0.00986303	0.024681	-0.049722	0.0436287	-0.00872257	0.0108903	1.01369	0.564421	0.799865
A132	MERIT40_pS29	BABAM1	V	-0.0749295	-0.00663663	-0.0460454	-0.00955949	-0.0610631	0.087946	0.0877494	0.00581865	0.0353504	0.0203449	-0.0396468	0.0474419	1.06222	0.00453068	0.0565483
A133	Merlin	NF2	C	-0.0902276	0.0182856	-0.0901291	-0.0649814	-0.126844	0.163766	0.0693811	0.0582423	-0.0159061	0.0421883	-0.0707794	0.0635342	1.09757	0.00795977	0.0697202
A134	MIF	MIF	C	-0.0534935	0.0526224	-0.0449066	0.0416746	0.0186024	0.024487	-0.0426437	-0.0524218	-0.110583	0.0386977	0.00289985	-0.0284927	-1.022	0.397253	0.670186
A135	MMP2	MMP2	V	-0.429446	0.145051	-0.234002	-0.128613	-0.0935305	0.650391	0.0573637	0.141936	-0.0385428	0.28763	-0.148108	0.219755	1.29044	0.0441071	0.189278
A136	Mnk1	MKNK1	V	0.147222	-0.015789	0.0504303	0.0134835	-0.0495927	-0.0418508	-0.126922	0.22886	0.216961	-0.0332595	0.0291508	0.0487577	1.01368	0.816032	0.93691
A137	MSH2	MSH2	C	-0.236543	0.105565	0.314946	0.843737	0.652723	-0.140224	-0.203954	-0.1086	0.302504	-0.0872041	0.336085	-0.0474955	-1.30458	0.123567	0.37833
A138	MSH6	MSH6	C	-0.0454854	-0.00479911	-0.0556966	0.00409833	0.0866398	0.126383	0.0360912	-0.258063	-0.110792	0.284188	-0.0030486	0.0155616	1.01298	0.856148	0.952129
A139	MSI2	MSI2	C	-0.0113829	0.00937158	-0.0059144	-0.113139	-0.117632	0.015279	0.0233718	0.05005	0.0492957	-0.0304101	-0.0477395	0.0215173	1.04918	0.0695719	0.265444
A140	mTOR	MTOR	V	-0.000980435	-0.348605	0.102091	0.000689327	0.0359793	-0.0870806	0.0437335	-0.17857	0.202716	-0.104262	-0.0421652	-0.0246926	1.01218	0.870356	0.959326
A141	mTOR_pS2448	MTOR	C	0.0615357	-0.370631	0.121794	0.0656687	-0.00904262	-0.115245	0.0207291	-0.112935	0.425607	-0.181827	-0.0261351	0.00726572	1.02342	0.8189	0.93691
A142	MYH11	MYH11	C	0.0895299	-0.105914	-0.0436843	-0.135409	-0.121101	0.53702	1.06415	-0.00713084	0.0417088	0.00671869	-0.0633157	0.328493	1.31204	0.136148	0.407789
A143	Myosin-IIa_pS1943	MYH9	V	0.0220128	0.0551999	0.15806	-0.0467747	-0.0917899	-0.0148225	0.0117423	0.00768396	-0.00762369	-0.0971145	0.0193417	-0.0200269	-1.02766	0.441119	0.691562
A144	Myt1	PKMYT1	C	-0.0796539	0.0715639	-0.0330277	0.0496548	0.0445689	0.0109791	-0.0275733	-0.0754977	-0.0503579	0.0180887	0.0106212	-0.0248722	-1.02491	0.329602	0.596652
A145	N-Cadherin	CDH2	V	0.0192715	-0.0158664	-0.0803012	-0.115546	-0.106136	0.0109114	-0.0419729	0.0392011	0.0284106	0.0840928	-0.0597156	0.0241286	1.05984	0.037825	0.180396
A146	NAPSIN-A	NAPSA	C	0.599825	0.694927	-0.156302	0.579142	0.457787	-0.117896	-0.41467	-0.342088	-0.333841	0.188927	0.435076	-0.203914	-1.55724	0.0108443	0.0814966
A147	NDRG1_pT346	NDRG1	V	0.0877514	-0.241766	0.137504	0.0809609	0.0100088	-0.374162	0.012611	-0.253684	-0.00847339	-0.550599	0.0148917	-0.234861	-1.189	0.0917055	0.308623
A148	NF-kB-p65_pS536	RELA	C	-0.0353254	0.0210875	-0.0614647	-0.105255	-0.035437	0.0944183	-0.0117784	0.00797648	0.022271	0.0594847	-0.0432789	0.0344744	1.05537	0.0240795	0.142184
A149	Notch1	NOTCH1	V	-0.0326842	-0.00139214	-0.0425336	0.00455127	-0.033993	0.0112521	0.00180232	0.0110431	-0.023222	0.0237942	-0.0212103	0.00493396	1.01829	0.0680289	0.263612
A150	Notch3	NOTCH3	C	0.195888	0.0722451	-0.0182199	0.033686	-0.0545909	-0.0144678	0.0432124	0.0246065	-0.108611	-0.025664	0.0458017	-0.0161847	-1.0439	0.263229	0.548578
A151	Oct-4	POU5F1	C	-0.110987	-0.248686	-0.0531661	-0.300661	-0.160681	0.0707985	0.245763	0.146645	0.150871	0.0754836	-0.174836	0.137912	1.24207	0.000676585	0.0338452
A152	P-Cadherin	CDH3	C	-0.146297	-0.0380286	-0.127791	-0.0510724	-0.0379231	0.090321	0.127988	0.0906419	0.0330799	0.0545287	-0.0802225	0.079312	1.11693	0.000785906	0.0338452
A153	p16INK4a	CDKN2A	V	-0.227371	0.189409	0.0413285	0.116823	0.280255	-0.026554	-0.0374629	0.0253704	-0.10486	-0.233976	0.080089	-0.0754965	-1.11387	0.16099	0.407789
A154	p21	CDKN1A	C	0.528236	0.0183076	0.256979	-0.0811313	-0.0889255	-0.108854	0.407262	-0.106558	0.290868	-0.0151234	0.126693	0.093519	-1.02326	0.840638	0.947006
A155	p27-Kip-1	CDKN1B	V	0.0750899	0.0190966	-0.0782717	0.02062	0.083613	-0.0881936	0.150155	-0.117372	-0.0576393	-0.0157752	0.0240296	-0.025765	-1.03512	0.398846	0.670186
A156	p27_pT198	CDKN1B	V	-0.0142267	-0.074035	-0.0775396	-0.114035	-0.0752645	0.203759	0.0811805	0.150881	0.0101887	0.0359067	-0.0710202	0.0963832	1.12304	0.00642428	0.0692667
A157	p38-MAPK	MAPK14/11/12	V	-0.0592388	-0.0260053	-0.0413786	-0.00607419	0.00401704	0.0869491	0.292422	-0.0113303	0.0139075	0.113054	-0.025736	0.0990003	1.09031	0.0790905	0.292753
A158	p38_pT180_Y182	MAPK11/12/13/14	V	-0.300951	-0.140275	-0.0185938	0.269051	0.121189	0.087663	0.0172415	0.0869114	-0.0285859	-0.0110013	-0.013916	0.0304457	1.03123	0.684088	0.869897
A159	p44-42-MAPK	MAPK1/MAPK3	V	0.00393836	-0.0761061	0.0436383	-0.002769	-0.0899199	0.0104208	0.0275688	-0.0549935	0.033183	-0.0122722	-0.0242437	0.000781391	1.0175	0.432781	0.691562
A160	p53	TP53	C	0.0355481	0.0523751	0.0447946	0.119511	0.0703509	-0.134592	-0.229624	-0.0256597	-0.104189	-0.0258772	0.0645159	-0.103988	-1.12389	0.00841933	0.0697202
A161	p70-S6K1	RPS6KB1	V	-0.0971756	-0.125355	-0.0209411	-0.128231	-0.0831292	0.119276	0.260088	0.043995	0.047634	0.164217	-0.0909664	0.127042	1.16313	0.00307463	0.0488457
A162	p70-S6K_pT389	RPS6KB1	V	-0.189024	0.0136676	-0.0523154	0.0593417	0.0247806	0.0298169	-0.0225223	0.00963688	-0.0535476	-0.00907988	-0.0287099	-0.00913922	1.01366	0.690078	0.869897
A163	p90RSK_pT573	RPS6K	C	-0.0609042	0.0477911	-0.0487534	-0.0253345	-0.0233061	0.166884	0.00337144	0.0992923	-0.00226528	0.106646	-0.0221014	0.0747857	1.06946	0.0394386	0.184543
A164	PAICS	PAICS	C	-0.141715	0.0158824	-0.104899	-0.0135632	-0.0944375	0.105509	0.160346	0.0287276	-0.0529263	0.0513856	-0.0677465	0.0586084	1.09153	0.0275171	0.15165
A165	PAK1	PAK1	V	0.0639938	-0.291163	0.0691869	-0.133641	-0.234142	-0.0271597	-0.141895	0.102453	0.393067	0.0520121	-0.105153	0.0756955	1.13355	0.160087	0.407789
A166	PAK4	PAK4	V	-0.214943	0.252903	-0.0339061	0.0208395	0.475729	0.145389	-0.031593	-0.440229	-0.147875	0.0743546	0.100124	-0.0799906	-1.13297	0.288025	0.571281
A167	PAR	PAR	C	-0.0138999	0.0246214	0.185721	0.0700922	0.00646302	-0.075654	-0.202585	-0.0442479	0.0793667	-0.160345	0.0545995	-0.0806931	-1.09832	0.0593136	0.241144
A168	PARP	PARP1	V	-0.00781298	-0.0693229	-0.0369971	-0.248133	-0.209401	0.0926268	0.269822	0.171017	0.164038	0.00531368	-0.114333	0.140564	1.19325	0.00456035	0.0565483
A169	Paxillin	PXN	C	0.0210932	-0.0173662	0.0227732	0.0184807	-0.0170289	-0.0541065	0.096633	-0.0799866	0.0525963	-0.0369216	0.0055904	-0.00435706	-1.00692	0.788308	0.930954
A170	PD-L1	CD274	C	-0.432388	0.022549	6.73434	-0.167947	6.67371	-0.0435629	-0.0291928	0.0347799	-0.0498921	0.579889	2.56605	0.0984042	-5.53142	0.218497	0.484257
A171	Pdcd4	PDCD4	C	0.0130031	-0.0107056	0.137596	0.0693357	0.0181154	-0.0610539	-0.144941	-0.0350772	0.183512	-0.137157	0.0454689	-0.0389435	-1.06026	0.246596	0.527204
A172	PDHK1	PDHK1	C	0.124355	-0.00823005	-0.106532	-0.139498	-0.0563614	0.00424256	0.321091	0.123816	0.0687691	-0.103353	-0.0372533	0.0829131	1.08686	0.197599	0.454999
A173	PDK1	PDPK1	V	-0.12397	0.188614	-0.0754942	2.52828	4.40606	0.0942989	-0.0554722	-1.44882	-0.00409689	0.00389061	1.3847	-0.28204	-3.17496	0.141202	0.407789
A174	PDK1_pS241	PDPK1	V	0.00287423	-0.0330089	-0.0692454	0.011874	-0.0147866	0.0547167	0.263243	0.108579	-0.00205844	-0.00407218	-0.0204585	0.0840815	1.07515	0.101701	0.336292
A175	PEA-15	PEA15	V	-0.00366818	-0.0409024	0.00126033	-0.0537267	0.14796	0.105358	0.292207	-0.249867	-0.0420153	0.746584	0.0101845	0.170453	1.1175	0.402652	0.670186
A176	PEA-15_pS116	PEA15	V	0.00757058	-0.0844919	-0.0881812	-0.0397822	-0.0730597	0.445079	0.736379	0.202239	0.0721979	-0.00514882	-0.0555889	0.290149	1.2708	0.0622314	0.244975
A177	PI3K-p110-a	PIK3CA	C	0.144087	-0.067459	-0.00936861	0.00596418	0.0247241	-0.0672451	-0.0268695	0.20047	0.132217	-0.0057693	0.0195896	0.0465605	1.01887	0.675285	0.869897
A178	PI3K-p85	PIK3R1	V	-0.0937933	-0.0345939	-0.0174006	0.117867	0.0859236	0.0225501	-0.0134568	0.120436	0.00904167	-0.0183244	0.0116006	0.0240492	1.00867	0.797691	0.93691
A179	PKA-a	PRKAR1A	V	0.193901	0.185407	-0.0934879	-0.0366634	0.204162	-0.0644846	0.12133	-0.450089	-0.43507	0.0354654	0.0906635	-0.15857	-1.18858	0.115113	0.364249
A180	PKC-b-II_pS660	PRKCA/B/D/E/H/Q	V	-0.0810417	-0.276739	-0.0190801	0.0437677	-0.110844	-0.132936	0.0730611	0.0400852	0.136344	0.146616	-0.0887874	0.052634	1.10299	0.0920892	0.308623
A181	PKC-delta_pS664	PRKCD	V	0.16533	0.00740746	-0.0396202	-0.0986369	-0.0442627	-0.00381852	0.0377724	0.0325099	-0.0172703	0.121202	-0.00195646	0.0340791	1.02529	0.506936	0.747922
A182	PKCa	PRKCA	V	0.113917	0.144013	0.357181	0.893666	0.821009	-0.346397	-0.690462	-0.556085	-0.381933	-0.0774758	0.465957	-0.410471	-1.83582	0.00315133	0.0488457
A183	PKM2	PKM	C	0.0103349	-0.0476371	0.123074	0.0235197	-0.0432065	-0.0746492	-0.0110158	0.0501801	0.151313	-0.0808839	0.013217	0.00698893	-1.00433	0.909886	0.976847
A184	PLC-gamma2_pY759	PLCG2	C	0.0190096	0.0540541	-0.0643213	-0.0750048	-0.035502	0.0706248	0.0749737	-0.0137217	-0.0430026	0.0838754	-0.0203529	0.0345499	1.03879	0.166075	0.407789
A185	PLK1	PLK1	C	0.056317	-0.0463661	0.184056	-0.0578035	-0.0728789	-0.0412909	0.098627	0.127308	0.226558	-0.139904	0.0126649	0.0542596	1.02925	0.622078	0.843035
A186	PMS2	PMS2	V	0.183102	0.325328	0.358454	0.915805	0.770088	-0.288097	-0.584304	-0.385001	-0.245617	-0.12453	0.510556	-0.32551	-1.78517	0.00180535	0.0488457
A187	PMS2	PMS2	V	-0.0352749	0.0408805	-0.0310893	0.234989	0.261711	0.0177855	-0.104786	-0.104017	-0.118458	0.0239908	0.0942432	-0.0570968	-1.1106	0.0813488	0.295156
A188	PR	PGR	V	-0.00549559	-0.0121332	0.00913264	0.0250007	0.0585129	-0.101756	-0.032812	0.00396689	-0.0528276	0.0365844	0.0150035	-0.0293689	-1.03123	0.149074	0.407789
A189	PRAS40_pT246	AKT1S1	V	-0.00980562	-0.10002	-0.0161528	-0.113824	-0.0669136	0.0655357	0.0697801	0.0805931	0.00702249	0.0905861	-0.0613433	0.0627035	1.08979	0.00184534	0.0488457
A190	PREX1	PREX1	V	0.0545778	0.0273308	0.0441743	0.122149	0.133231	-0.024056	-0.0597052	-0.141453	-0.0237743	-0.0336609	0.0762926	-0.0565299	-1.09644	0.00263635	0.0488457
A191	PTEN	PTEN	V	-0.114654	-0.229999	0.144747	0.206214	0.067863	0.0436386	0.0611576	-0.298383	-0.0410919	-0.113097	0.0148343	-0.069555	-1.06024	0.44338	0.691562
A192	Rab11	RAB11A/B	C	0.0907761	0.0230566	-0.005209	-0.00406279	0.00268684	0.0187575	-0.0346231	-0.0901507	-0.0278361	0.16914	0.0214496	0.00705756	-1.01003	0.773922	0.922753
A193	Rab25	RAB25	V	0.110632	0.102588	0.105005	0.37553	0.299614	-0.201836	-0.312868	-0.246664	-0.0792316	-0.122614	0.198674	-0.192643	-1.31159	0.000818837	0.0338452
A194	Rad50	RAD50	V	0.0138259	-0.0703659	0.112596	-0.135959	-0.122723	-0.00586785	0.0454755	0.0434917	0.148218	-0.0257834	-0.0405252	0.0411069	1.05821	0.184791	0.44437
A195	Rad51	RAD51	C	-0.0675607	0.0651393	0.0826906	0.310309	0.13022	-0.0523778	-0.0400404	-0.0656922	0.0187428	-0.0177991	0.10416	-0.0314333	-1.09854	0.090031	0.308623
A196	Raptor	RPTOR	V	-0.0906172	-0.131575	-0.0925929	-0.0892041	0.0032575	-0.00297336	0.0799283	0.0586193	0.0628965	0.0101474	-0.0801464	0.0417236	1.08814	0.00276632	0.0488457
A197	RBM15	RBM15	V	-0.0449236	-0.0119202	0.00422919	-0.0505316	-0.0205767	0.13532	0.165175	0.0992888	-0.00881537	0.190051	-0.0247446	0.116204	1.10263	0.0130229	0.0949908
A198	Rb_pS807_S811	RB1	V	-0.00628616	0.150208	0.248565	0.275208	0.245124	-0.00612173	-0.134205	-0.0205016	0.00450196	-0.0429427	0.182564	-0.0398538	-1.16669	0.00892536	0.0714028
A199	Rictor	RICTOR	C	0.0411644	-0.0998388	0.130609	0.00756996	0.00330442	-0.204135	-0.00757497	-0.120594	0.0853368	-0.201514	0.0165619	-0.0896961	-1.07643	0.160524	0.407789
A200	Rictor_pT1135	RICTOR	V	-0.221654	-0.00205521	-0.1184	0.0649584	0.0528915	0.0893218	0.00266075	-0.122968	-0.147351	0.11134	-0.0448519	-0.0133993	1.02204	0.691007	0.869897
A201	RIP	RIP	C	0.0935314	-0.00504384	0.0519666	-0.210211	-0.215556	-0.0269377	0.00652996	0.0756172	0.139524	-0.0430593	-0.0570626	0.0303348	1.06245	0.281236	0.567045
A202	RPA32_pS4-S8	RPA2	C	-0.0558377	0.0220669	-0.0982486	0.109341	0.021001	0.159017	0.010763	-0.0730826	-0.0731839	-0.00686757	-0.000335427	0.00332922	1.00254	0.949077	0.997336
A203	RSK	RPS6KA1/2/3	C	-0.0171607	-0.0764351	0.00589613	-0.0762849	-0.0896972	-0.0803589	0.0696061	0.0493855	0.0664556	0.0927229	-0.0507363	0.0395622	1.06459	0.0427396	0.189278
A204	S6_pS235_S236	RPS6	V	-0.853941	-0.454639	0.771478	1.53964	0.680102	-0.61295	-0.433005	0.293237	1.41162	-1.02188	0.336527	-0.0725958	-1.32788	0.521736	0.747922
A205	S6_pS240_S244	RPS6	V	-1.10428	-0.545138	0.709858	1.36115	0.573907	-0.518121	-0.182925	0.123879	1.53758	-0.873629	0.1991	0.0173566	-1.13425	0.773464	0.922753
A206	SDHA	SDHA	V	0.395833	-0.0374863	0.0165719	0.0027173	-0.073342	-0.00164028	0.51412	-0.0460371	0.203035	-0.401798	0.0608588	0.053536	-1.00509	0.967582	0.99939
A207	Shc_pY317	SHC1	V	0.00131441	0.0782147	0.0746415	-0.00092414	-0.0676676	-0.0130005	-0.00416079	0.107127	0.119312	-0.0141713	0.0171158	0.0390211	1.0153	0.606108	0.839748
A208	SHP-2_pY542	PTPN11	C	0.0099916	0.124414	0.044679	-0.0128372	-0.0206672	0.0715973	-0.0397939	0.00628054	-0.0428987	-0.00591753	0.029116	-0.00214646	-1.02191	0.380341	0.655427
A209	SLC1A5	SLC1A5	C	0.00375008	-0.340771	0.431727	0.199686	0.142427	-0.303707	-0.00861705	-0.393032	0.171453	-0.00255047	0.0873637	-0.107291	-1.14445	0.272694	0.563568
A210	Slfn11	SLFN11	C	-0.0177544	0.131183	-0.102782	0.0923676	0.172374	0.00753517	-0.0285825	-0.061718	-0.0767134	0.0332205	0.0550776	-0.0252517	-1.05726	0.198145	0.454999
A211	Smad1	SMAD1	V	0.0630356	0.0415314	0.0226389	-0.0577563	-0.0801218	-0.0391267	-0.0537682	0.0422818	0.0785618	-0.0640948	-0.00213443	-0.00722921	-1.00354	0.902052	0.972648
A212	Smad3	SMAD3	V	0.0348186	0.0997904	-0.0965609	-0.0013147	0.0436537	-0.00960797	0.00199311	0.0170919	-0.0549639	-0.0422141	0.0160774	-0.0175402	-1.02358	0.38057	0.655427
A213	SOD2	SOD2	V	0.480724	0.111178	0.165886	0.529881	0.375977	-0.13128	-0.143935	-0.245089	-0.170561	-0.206566	0.332729	-0.179486	-1.42624	0.00274091	0.0488457
A214	Sox2	SOX2	V	0.00976644	-0.0526898	-0.0434066	-0.128079	-0.0853237	0.040531	-0.0104099	0.0135249	0.0508293	0.0167926	-0.0599464	0.0222536	1.05863	0.0188373	0.119786
A215	Src_pY416	SRC	V	-0.114676	-0.117984	-0.0923915	0.118744	0.113883	0.101067	0.0703625	-0.0441874	-0.133611	0.0416334	-0.0184851	0.00705299	1.01786	0.724506	0.885111
A216	Src_pY527	SRC	V	-0.107803	-0.141128	0.332608	0.346453	0.0531809	-0.0409117	0.171362	-0.280883	0.0690362	-0.176998	0.096662	-0.051679	-1.10829	0.297158	0.571281
A217	Stat3	STAT3	C	-0.0849848	-0.378669	0.101949	0.142486	-0.108111	-0.147829	0.0905839	0.133403	0.288808	-0.1931	-0.065466	0.0343733	1.07165	0.462136	0.707467
A218	Stat3_pY705	STAT3	V	-0.0845226	-0.0737182	0.00087686	-0.0537614	-0.0508807	0.0675612	0.0704889	-0.000573595	0.0368705	0.000540442	-0.0524012	0.0349775	1.06244	0.00347822	0.0507411
A219	Stat5a	STAT5A	V	0.00749682	0.0721767	0.265842	0.546556	0.486153	-0.169957	-0.00799074	-0.142275	-0.0792939	-0.257906	0.275645	-0.131485	-1.32604	0.0157422	0.105515
A220	Stathmin-1	STMN1	V	-0.0564681	0.13139	-0.066552	0.189159	0.1838	0.0835955	-0.0960098	-0.149067	-0.208262	0.0384045	0.0762657	-0.0662678	-1.10384	0.111121	0.35811
A221	STING	TMEM173	V	0.0714706	-0.00528446	0.140304	0.0677296	0.00298445	-0.0843997	-0.0541804	-0.0135526	0.197799	-0.127833	0.0554409	-0.0164334	-1.05108	0.297141	0.571281
A222	TAZ	WWTR1	V	0.0518998	-0.103239	0.0945983	0.0166353	-0.0558749	-0.078918	0.102226	-0.0605676	0.0638959	-0.0160918	0.00080383	0.00210896	1.00091	0.979888	0.99939
A223	TFAM	TFAM	V	0.0136458	-0.0112346	0.082186	-0.0813146	-0.0131932	-0.0190372	0.166755	0.0502405	0.11458	-0.100029	-0.00198214	0.0425018	1.03131	0.441488	0.691562
A224	TFRC	TFRC	V	0.105916	-0.171252	0.0951355	-0.312785	-0.269984	-0.0819745	0.057056	0.169856	0.142708	-0.0364058	-0.110594	0.0502479	1.11794	0.16337	0.407789
A225	TIGAR	TIGAR	V	0.166767	0.00388941	-0.00973876	-0.00332146	-0.0155107	0.254578	0.09539	-0.0743159	-0.0392477	0.35227	0.0284172	0.117735	1.06387	0.360624	0.634289
A226	TRIM25	TRIM25	C	-0.0160214	0.0131905	0.134525	0.0532148	-0.011867	-0.0279932	-0.049439	0.028432	0.13779	-0.133096	0.0346084	-0.00886123	-1.03059	0.43913	0.691562
A227	TSC1	TSC1	C	0.046277	-0.154895	-0.00179691	0.00367706	-0.0523204	-0.138882	0.0741903	0.0899265	0.106439	-0.0413022	-0.0318117	0.0180742	1.03518	0.419665	0.686755
A228	TTF1	NKX2-1	V	0.0200353	-0.0387097	-0.0109258	-0.03343	-0.053446	0.0568417	0.0337603	-0.0144621	0.0298106	0.0144599	-0.0232952	0.0240821	1.03338	0.0263237	0.149346
A229	Tuberin	TSC2	V	0.0226319	0.199437	0.275755	0.655328	0.469961	-0.303069	-0.22499	-0.0750377	-0.0162082	-0.145154	0.324623	-0.152892	-1.39234	0.00843389	0.0697202
A230	Tuberin_pT1462	TSC2	V	-0.220332	0.0380587	0.194065	0.749711	0.599174	0.166164	-0.130877	-0.111493	-0.164401	-0.0314393	0.272135	-0.0544092	-1.25401	0.144894	0.407789
A231	TUFM	TUFM	V	0.00849776	0.0842397	-0.0501006	0.00653189	-0.0298149	-0.017392	0.0106616	-0.00613395	-0.0210424	0.0155879	0.00387075	-0.00366378	-1.00524	0.767584	0.922753
A232	Tyro3	TYRO3	V	0.00205391	-0.00242968	0.000230851	-0.0726464	-0.0526359	-0.0268479	0.00779236	-0.000484992	0.00687967	0.0422085	-0.0250854	0.00590953	1.02172	0.148799	0.407789
A233	U-Histone-H2B	HIST1H2BB	C	0.227681	-0.103946	-0.154425	-0.162575	-0.13179	0.0389355	0.383478	-0.0448423	0.15865	0.0422505	-0.0650112	0.115694	1.13344	0.123024	0.37833
A234	UBAC1	UBAC1	V	-0.147315	-0.0678324	-0.0123801	-0.0563127	-0.0200223	0.157164	0.0384063	0.0441457	0.0347091	0.226816	-0.0607724	0.100248	1.11808	0.0107128	0.0814966
A235	ULK1_pS757	ULK1	C	-0.12823	0.0235383	0.0303545	0.0590492	0.0315662	-0.0618535	-0.0437874	0.0653973	-0.0204752	-0.0476458	0.00325554	-0.0216729	-1.01743	0.556985	0.793864
A236	VASP	VASP	V	-0.0713525	0.0275335	0.204139	0.403128	0.496454	-0.0280469	-0.0943904	-0.0720111	0.0459259	-0.0227447	0.211981	-0.0342534	-1.18611	0.0833101	0.295156
A237	VEGFR-2	KDR	V	0.165609	-0.289709	0.204349	-0.0847563	0.0359207	-0.0327874	0.467201	-0.116073	0.214555	-0.146607	0.00628284	0.0772576	1.05043	0.642857	0.852559
A238	Wee1	WEE1	C	-0.0116329	0.00957747	0.0658945	-0.0476686	-0.0672338	-0.0230097	0.0183065	-0.028134	0.0478087	0.108899	-0.0102127	0.0247741	1.02455	0.338166	0.60063
A239	Wee1_pS642	WEE1	C	0.00705961	0.0358025	-0.0180961	-0.0487623	-0.0139746	0.0170212	0.0298286	-0.00509585	-0.031969	0.0457971	-0.00759417	0.0111164	1.01305	0.366786	0.640583
A240	WIPI1	WIPI1	C	0.0492614	0.0883433	-0.0928368	-0.0346349	-0.0589249	0.252991	0.105535	-0.0947853	-0.0637292	0.220965	-0.00975837	0.0841953	1.06729	0.280936	0.567045
A241	WIPI2	WIPI2	C	0.0361698	0.0395674	-0.0124274	-0.0394133	-0.0629448	-0.0247928	0.0626164	0.0430247	0.0423953	-0.0506733	-0.00780964	0.0145141	1.01559	0.47748	0.722043
A242	XBP-1	XBP1	C	0.231659	-0.113072	0.52316	0.39363	0.438484	-0.0764656	0.1444	-0.444845	-0.0970224	-0.112947	0.294772	-0.117376	-1.33067	0.0235936	0.142184
A243	XPF	ERCC4	C	-0.0674076	0.00893928	-0.094259	0.0186523	-0.0152088	0.0616004	0.0294537	-0.00783749	-0.0574189	0.0862755	-0.0298568	0.0224146	1.0369	0.159229	0.407789
A244	XRCC1	XRCC1	C	-0.0200556	0.108143	-0.0140816	-0.0295457	-0.00736916	0.00672636	0.0464292	0.0804572	0.0570335	-0.0762014	0.00741815	0.022889	1.01078	0.690503	0.869897
A245	YAP	YAP1	C	0.0114137	0.0519133	0.0141952	0.112185	0.00695554	-0.0258823	-0.0121656	-0.146121	-0.176346	-0.0336314	0.0393325	-0.0788294	-1.08535	0.0223707	0.138698
A246	YAP_pS127	YAP1	V	0.0524869	-0.196878	0.0852096	0.0928942	-0.105869	-0.220301	-0.0559449	0.136811	0.263748	-0.0904709	-0.0144313	0.0067685	1.0148	0.843954	0.947006
A247	YB1_pS102	YBX1	V	-0.0955966	0.170196	-0.055349	0.0263679	0.0104201	0.175082	-0.110232	-0.107942	-0.0160495	0.0823424	0.0112077	0.00464023	-1.00456	0.929325	0.98533
A248	ZAP-70	ZAP70	C	-0.0532158	-0.0506234	0.0565911	-0.0674514	-0.0876745	0.0280254	0.0390644	0.026001	0.0761344	-0.0244982	-0.0404748	0.0289454	1.04929	0.0540323	0.223334
