# Supplementary material for: Myopathy associated LDB3 mutation causes Z-disc disassembly and protein aggregation through PKCα and TSC2-mTOR downregulation
Source: Commun Biol. 2021 Mar 19;4:355. doi: 10.1038/s42003-021-01864-1 (PMC7979776; doi:10.1038/s42003-021-01864-1)
Supplement: Supplementary file 11 — Supplementary Data 8 [file 42003_2021_1864_MOESM11_ESM.xlsx]

## Sheet: Fig. 6d
	PKC alpha / Vinculin				Repeat 1	PKC alpha		Repeat 2	PKC alpha	Graph plot	Repeat 3	PKC alpha
	Ldb3+/+	Ldb3Ala165Val/+
Repeat 1	1	0.611525			Unpaired t test			Unpaired t test			Unpaired t test
	0.828192	0.515792			P value	<0.0001		P value	0.006		P value	<0.0001
	0.966033	0.62681			P value summary	****		P value summary	**		P value summary	****
	0.947007	0.624553			Significantly different (P < 0.05)?	Yes		Significantly different (P < 0.05)?	Yes		Significantly different (P < 0.05)?	Yes
		0.612153			One- or two-tailed P value?	Two-tailed		One- or two-tailed P value?	Two-tailed		One- or two-tailed P value?	Two-tailed
					t, df	t=8.341, df=7		t, df	t=3.891, df=7		t, df	t=9.264, df=7
Repeat 2	1	0.709119
	0.647959	0.525871			How big is the difference?			How big is the difference?			How big is the difference?
	0.930973	0.516564			Mean of Ldb3+/+	0.9353		Mean of Ldb3+/+	0.912		Mean of Ldb3+/+	0.952
	1.06918	0.429673			Mean of Ldb3Ala165Val/+	0.5982		Mean of Ldb3Ala165Val/+	0.516		Mean of Ldb3Ala165Val/+	0.5231
		0.398617			Difference between means ± SEM	-0.3371 ± 0.04042		Difference between means ± SEM	-0.3961 ± 0.1018		Difference between means ± SEM	-0.4289 ± 0.04630
					95% confidence interval	-0.4327 to -0.2416		95% confidence interval	-0.6367 to -0.1554		95% confidence interval	-0.5384 to -0.3195
Repeat 3	1	0.575188			R squared (eta squared)	0.9086		R squared (eta squared)	0.6839		R squared (eta squared)	0.9246
	0.8307	0.480132
	1.03926	0.553052			F test to compare variances			F test to compare variances			F test to compare variances
	0.938113	0.469585			F, DFn, Dfd	2.573, 3, 4		F, DFn, Dfd	2.332, 3, 4		F, DFn, Dfd	3.883, 3, 4
		0.537408			P value	0.3836		P value	0.4312		P value	0.223
					P value summary	ns		P value summary	ns		P value summary	ns
					Significantly different (P < 0.05)?	No		Significantly different (P < 0.05)?	No		Significantly different (P < 0.05)?	No
Data in Fig. 6D is highlighted					Data analyzed			Data analyzed			Data analyzed
					Sample size, Ldb3+/+	4		Sample size, Ldb3+/+	4		Sample size, Ldb3+/+	4
					Sample size, Ldb3Ala165Val/+	5		Sample size, Ldb3Ala165Val/+	5		Sample size, Ldb3Ala165Val/+	5
	TSC2 / Vinculin				Repeat 1	TSC2		Repeat 2	TSC2	Graph plot	Repeat 3	TSC2
	Ldb3+/+	Ldb3Ala165Val/+
Repeat 1	1	0.835722			Unpaired t test			Unpaired t test			Unpaired t test
	0.940353	0.566024			P value	0.027		P value	0.0063		P value	0.0069
	1.07205	0.796381			P value summary	*		P value summary	**		P value summary	**
		0.475014			Significantly different (P < 0.05)?	Yes		Significantly different (P < 0.05)?	Yes		Significantly different (P < 0.05)?	Yes
					One- or two-tailed P value?	Two-tailed		One- or two-tailed P value?	Two-tailed		One- or two-tailed P value?	Two-tailed
Repeat 2	1	0.778622			t, df	t=3.095, df=5		t, df	t=4.515, df=5		t, df	t=4.421, df=5
	0.904548	0.573122
	0.968382	0.744425			How big is the difference?			How big is the difference?			How big is the difference?
		0.678979			Mean of Ldb3+/+	1.004		Mean of Ldb3+/+	0.9576		Mean of Ldb3+/+	1.005
					Mean of Ldb3Ala165Val/+	0.6683		Mean of Ldb3Ala165Val/+	0.6938		Mean of Ldb3Ala165Val/+	0.6813
Repeat 3	1	0.718217			Difference between means ± SEM	-0.3358 ± 0.1085		Difference between means ± SEM	-0.2639 ± 0.05844		Difference between means ± SEM	-0.3236 ± 0.07320
	0.905285	0.586716			95% confidence interval	-0.6148 to -0.05688		95% confidence interval	-0.4141 to -0.1136		95% confidence interval	-0.5118 to -0.1355
	1.10938	0.790985			R squared (eta squared)	0.657		R squared (eta squared)	0.8031		R squared (eta squared)	0.7963
		0.629144
					F test to compare variances			F test to compare variances			F test to compare variances
					F, DFn, Dfd	7.071, 3, 2		F, DFn, Dfd	3.460, 3, 2		F, DFn, Dfd	1.249, 2, 3
					P value	0.2528		P value	0.4645		P value	0.8062
					P value summary	ns		P value summary	ns		P value summary	ns
					Significantly different (P < 0.05)?	No		Significantly different (P < 0.05)?	No		Significantly different (P < 0.05)?	No
Data in Fig. 6D is highlighted					Data analyzed			Data analyzed			Data analyzed
					Sample size, Ldb3+/+	3		Sample size, Ldb3+/+	3		Sample size, Ldb3+/+	3
					Sample size, Ldb3Ala165Val/+	4		Sample size, Ldb3Ala165Val/+	4		Sample size, Ldb3Ala165Val/+	4
