# Supplementary material for: Myopathy associated LDB3 mutation causes Z-disc disassembly and protein aggregation through PKCα and TSC2-mTOR downregulation
Source: Commun Biol. 2021 Mar 19;4:355. doi: 10.1038/s42003-021-01864-1 (PMC7979776; doi:10.1038/s42003-021-01864-1)
Supplement: Supplementary file 12 — Supplementary Data 9 [file 42003_2021_1864_MOESM12_ESM.xlsx]

## Sheet: Fig. 6e
	PKC alpha / Vinculin				Repeat 1	PKC alpha		Repeat 2	PKC alpha	Graph plot	Repeat 3	PKC alpha
	Ldb3+/+	Ldb3Ala165Val/+
Repeat 1	1	0.504666			Unpaired t test			Unpaired t test			Unpaired t test
	0.911298	0.512314			P value	<0.0001		P value	0.0062		P value	<0.0001
	0.949916	0.593392			P value summary	****		P value summary	**		P value summary	****
		0.533286			Significantly different (P < 0.05)?	Yes		Significantly different (P < 0.05)?	Yes		Significantly different (P < 0.05)?	Yes
					One- or two-tailed P value?	Two-tailed		One- or two-tailed P value?	Two-tailed		One- or two-tailed P value?	Two-tailed
					t, df	t=13.04, df=5		t, df	t=4.542, df=5		t, df	t=13.04, df=5
Repeat 2	1	0.569195
	0.80644	0.680316			How big is the difference?			How big is the difference?			How big is the difference?
	1.08535	0.646044			Mean of Ldb3+/+	0.9537		Mean of Ldb3+/+	0.9639		Mean of Ldb3+/+	1.047
		0.570418			Mean of Ldb3Ala165Val/+	0.5359		Mean of Ldb3Ala165Val/+	0.6165		Mean of Ldb3Ala165Val/+	0.5881
					Difference between means ± SEM	-0.4178 ± 0.03204		Difference between means ± SEM	-0.3474 ± 0.07649		Difference between means ± SEM	-0.4585 ± 0.03516
					95% confidence interval	-0.5002 to -0.3355		95% confidence interval	-0.5441 to -0.1508		95% confidence interval	-0.5489 to -0.3681
Repeat 3	1.09734	0.553788			R squared (eta squared)	0.9714		R squared (eta squared)	0.8049		R squared (eta squared)	0.9714
	1	0.562181
	1.04238	0.65115			F test to compare variances			F test to compare variances			F test to compare variances
		0.585194			F, DFn, Dfd	1.225, 2, 3		F, DFn, Dfd	6.584, 2, 3		F, DFn, Dfd	1.225, 2, 3
					P value	0.8168		P value	0.1599		P value	0.8168
					P value summary	ns		P value summary	ns		P value summary	ns
					Significantly different (P < 0.05)?	No		Significantly different (P < 0.05)?	No		Significantly different (P < 0.05)?	No
Data in Fig. 6E is highlighted					Data analyzed			Data analyzed			Data analyzed
					Sample size, Ldb3+/+	3		Sample size, Ldb3+/+	3		Sample size, Ldb3+/+	3
					Sample size, Ldb3Ala165Val/+	4		Sample size, Ldb3Ala165Val/+	4		Sample size, column B	4
	TSC2 / Vinculin				Repeat 1	TSC2		Repeat 2	TSC2	Graph plot	Repeat 3	TSC2
	Ldb3+/+	Ldb3Ala165Val/+
Repeat 1	0.778651	0.590004			Unpaired t test			Unpaired t test			Unpaired t test
	1.00167	0.528037			P value	0.0003		P value	0.0059		P value	0.0005
	0.86027	0.608277			P value summary	***		P value summary	**		P value summary	***
	1	0.580139			Significantly different (P < 0.05)?	Yes		Significantly different (P < 0.05)?	Yes		Significantly different (P < 0.05)?	Yes
		0.504716			One- or two-tailed P value?	Two-tailed		One- or two-tailed P value?	Two-tailed		One- or two-tailed P value?	Two-tailed
					t, df	t=6.548, df=7		t, df	t=3.898, df=7		t, df	t=6.026, df=7
Repeat 2	0.760108	0.726826
	0.933896	0.610986			How big is the difference?			How big is the difference?			How big is the difference?
	1	0.652376			Mean of Ldb3+/+	0.9101		Mean of Ldb3+/+	0.9052		Mean of Ldb3+/+	0.9921
	0.926693	0.551747			Mean of Ldb3Ala165Val/+	0.5622		Mean of Ldb3Ala165Val/+	0.5806		Mean of Ldb3Ala165Val/+	0.6235
		0.360983			Difference between means ± SEM	-0.3479 ± 0.05313		Difference between means ± SEM	-0.3246 ± 0.08326		Difference between means ± SEM	-0.3686 ± 0.06117
					95% confidence interval	-0.4736 to -0.2223		95% confidence interval	-0.5215 to -0.1277		95% confidence interval	-0.5133 to -0.2240
Repeat 3	1.01407	0.665588			R squared (eta squared)	0.8596		R squared (eta squared)	0.6846		R squared (eta squared)	0.8384
	1	0.676264
	0.880728	0.633305			F test to compare variances			F test to compare variances			F test to compare variances
	1.07375	0.690518			F, DFn, Dfd	6.282, 3, 4		F, DFn, Dfd	1.832, 4, 3		F, DFn, Dfd	1.476, 4, 3
		0.451879			P value	0.108		P value	0.6463		P value	0.7803
					P value summary	ns		P value summary	ns		P value summary	ns
					Significantly different (P < 0.05)?	No		Significantly different (P < 0.05)?	No		Significantly different (P < 0.05)?	No
Data in Fig. 6E is highlighted					Data analyzed			Data analyzed			Data analyzed
					Sample size, Ldb3+/+	4		Sample size, Ldb3+/+	4		Sample size, Ldb3+/+	4
					Sample size, Ldb3Ala165Val/+	5		Sample size, Ldb3Ala165Val/+	5		Sample size, Ldb3Ala165Val/+	5
